# Supplementary material for: (E)-5-Phenyl-N-(2-thienylmethyl­ene)-1,3,4-thia­diazole-2-amine
Source: Acta Crystallogr Sect E Struct Rep Online. 2009 Jun 24;65(Pt 7):o1668. doi: 10.1107/S1600536809023447 (PMC2969456; doi:10.1107/S1600536809023447)
Supplement: Supplementary file 2 [file e-65-o1668-Isup2.hkl]

#
# h,k,l, Fc-squared, Fo-squared, sigma(Fo-squared) and status flag
#
data_I
_shelx_title ' necmi24 in P 21/c'
_shelx_refln_list_code          4
_shelx_F_calc_maximum      202.56
_exptl_crystal_F_000       560.00
_reflns_d_resolution_high  0.7892
 
loop_
 _symmetry_equiv_pos_as_xyz
 'x, y, z'
 '-x, y+1/2, -z+1/2'
 '-x, -y, -z'
 'x, -y-1/2, z-1/2'
 
_cell_length_a     6.2238
_cell_length_b     7.7393
_cell_length_c    25.6959
_cell_angle_alpha  90.000
_cell_angle_beta   94.701
_cell_angle_gamma  90.000
 
_shelx_F_squared_multiplier     1.000
 
loop_
 _refln_index_h
 _refln_index_k
 _refln_index_l
 _refln_F_squared_calc
 _refln_F_squared_meas
 _refln_F_squared_sigma
 _refln_observed_status
   1   0   0    11720.36    12094.31     71.06 o
   2   0   0       24.90       26.38      1.69 o
   3   0   0       31.02       22.34      1.45 o
   4   0   0      576.66      475.72     11.93 o
   5   0   0     1159.50     1105.10     10.66 o
   6   0   0       69.29       67.14      1.46 o
   7   0   0       23.47       30.32      1.45 o
   1   1   0     7967.13     8356.67     61.55 o
   2   1   0      487.28      481.06      2.06 o
   3   1   0      860.10      859.59      5.09 o
   4   1   0        3.52        2.97      0.85 o
   5   1   0      366.32      364.91      2.27 o
   6   1   0       22.17       22.94      0.93 o
   7   1   0       25.42       24.14      1.02 o
   0   2   0      828.84      866.99      6.49 o
   1   2   0      208.20      206.45      1.65 o
   2   2   0       16.28       21.97      1.85 o
   3   2   0      133.93      151.07      1.64 o
   4   2   0      356.09      349.93      3.30 o
   5   2   0      618.81      614.15      4.37 o
   6   2   0       32.40       31.43      1.03 o
   7   2   0        9.27       10.43      0.92 o
   1   3   0      568.98      576.19      4.12 o
   2   3   0      530.60      450.34      2.67 o
   3   3   0      671.10      620.83      6.41 o
   4   3   0        9.26       10.93      0.83 o
   5   3   0      135.16      138.00      1.37 o
   6   3   0       62.86       58.77      1.17 o
   7   3   0       56.20       62.68      1.81 o
   0   4   0      424.62      434.75      3.78 o
   1   4   0      347.94      330.90      4.12 o
   2   4   0      742.61      790.94      5.78 o
   3   4   0        5.08        3.97      0.73 o
   4   4   0        1.06        1.59      0.84 o
   5   4   0        0.83        1.40      0.84 o
   6   4   0       12.15       12.52      0.96 o
   7   4   0        0.87        1.27      1.07 o
   1   5   0        6.63        9.72      0.99 o
   2   5   0       75.92       71.69      1.21 o
   3   5   0        2.12        4.05      1.01 o
   4   5   0        4.40        4.88      1.16 o
   5   5   0       40.02       38.83      1.03 o
   6   5   0       29.97       29.95      1.30 o
   0   6   0        3.90        5.26      1.79 o
   1   6   0        0.86        2.21      1.09 o
   2   6   0       14.61       16.19      1.17 o
   3   6   0       15.32       16.88      1.12 o
   4   6   0        4.27        3.66      1.24 o
   5   6   0        1.71        0.47      1.24 o
   6   6   0       19.50       19.34      1.54 o
   1   7   0       97.25       98.03      1.91 o
   2   7   0      311.67      317.69      5.00 o
   3   7   0      159.61      164.43      1.69 o
   4   7   0       10.17       10.49      1.44 o
   5   7   0        1.89        3.29      1.48 o
   0   8   0       49.50       49.59      1.77 o
   1   8   0        6.93        7.30      1.29 o
   2   8   0        2.05        2.27      1.38 o
   3   8   0        3.00        3.55      1.39 o
   4   8   0        0.48       -0.22      1.92 o
   1   9   0       17.47       14.64      1.65 o
   2   9   0       33.66       28.03      1.75 o
   3   9   0       39.04       33.52      1.83 o
  -7   1   1       10.70       13.27      0.91 o
  -6   1   1        0.73        1.08      0.94 o
  -5   1   1       77.10       80.66      1.04 o
  -4   1   1        7.74        4.55      0.85 o
  -3   1   1      251.74      215.11      1.45 o
  -2   1   1     1673.07     1612.01      9.80 o
  -1   1   1      113.85      112.83      1.53 o
   0   1   1      149.72      187.24      3.22 o
   1   1   1     2755.74     2843.76     15.63 o
   2   1   1     1255.69     1238.06      4.05 o
   3   1   1       43.04       42.45      1.10 o
   4   1   1      417.19      410.46      5.46 o
   5   1   1      269.40      269.90      1.79 o
   6   1   1      346.41      342.48      3.13 o
   7   1   1        8.19        7.94      0.89 o
  -7   2   1       70.59       75.41      1.74 o
  -6   2   1       85.39       86.11      2.12 o
  -5   2   1       23.14       21.27      0.91 o
  -4   2   1      204.31      193.76      6.24 o
  -3   2   1     3493.21     3625.10     20.55 o
  -2   2   1      130.06      129.52      1.15 o
  -1   2   1     3706.35     3849.00     45.91 o
   0   2   1      105.09       97.59      2.08 o
   1   2   1      318.44      376.26      2.50 o
   2   2   1       55.89       54.84      1.07 o
   3   2   1      207.05      219.93      1.34 o
   4   2   1      524.19      486.86      4.03 o
   5   2   1     1283.85     1289.17     10.56 o
   6   2   1        2.70        2.67      0.98 o
   7   2   1        4.23        4.74      1.21 o
  -7   3   1        0.06        1.56      1.12 o
  -6   3   1       68.32       69.55      1.45 o
  -5   3   1       13.27       11.38      0.92 o
  -4   3   1      159.85      146.06      1.62 o
  -3   3   1      574.38      563.18      5.38 o
  -2   3   1      330.62      311.57      2.98 o
  -1   3   1       19.57       20.28      1.08 o
   0   3   1      912.19      879.40      3.92 o
   1   3   1      212.89      184.81      2.43 o
   2   3   1      247.99      241.33      2.30 o
   3   3   1       46.34       50.71      1.00 o
   4   3   1       97.03       94.03      0.99 o
   5   3   1      782.45      804.90     11.87 o
   6   3   1      164.74      159.70      2.41 o
   7   3   1       27.64       26.50      1.07 o
  -7   4   1       12.76       10.28      0.99 o
  -6   4   1      265.08      267.64      8.34 o
  -5   4   1      365.49      373.33      5.06 o
  -4   4   1       64.34       68.66      1.06 o
  -3   4   1      113.45      113.62      1.25 o
  -2   4   1      478.83      476.73      2.04 o
  -1   4   1      156.77      149.55      1.96 o
   0   4   1        2.95        4.64      1.14 o
   1   4   1       69.80       69.98      1.18 o
   2   4   1     1446.64     1469.32      4.55 o
   3   4   1      899.56      890.89      7.14 o
   4   4   1      144.99      145.73      1.31 o
   5   4   1        6.45        7.71      0.97 o
   6   4   1       83.94       84.05      1.37 o
   7   4   1      106.62      108.74      4.76 o
  -6   5   1      116.88      116.81      4.07 o
  -5   5   1      209.69      218.86      5.12 o
  -4   5   1      185.01      188.07      2.94 o
  -3   5   1       98.31      103.67      1.26 o
  -2   5   1      238.17      234.74      1.85 o
  -1   5   1      281.58      260.87      1.75 o
   0   5   1      297.73      291.51      2.24 o
   1   5   1        0.11        1.18      0.93 o
   2   5   1      373.03      380.82      2.11 o
   3   5   1       22.76       21.45      1.04 o
   4   5   1       12.77       12.95      1.03 o
   5   5   1       30.11       32.21      1.63 o
   6   5   1        2.62        3.58      1.09 o
  -6   6   1        2.07        4.19      1.23 o
  -5   6   1        2.68        2.18      1.29 o
  -4   6   1       19.48       20.07      1.05 o
  -3   6   1        0.03        1.22      1.05 o
  -2   6   1      446.22      456.78      5.62 o
  -1   6   1      628.40      638.98      9.36 o
   0   6   1      161.84      161.68      1.76 o
   1   6   1        0.08        0.60      0.98 o
   2   6   1      425.52      440.70      5.63 o
   3   6   1      697.59      724.24      5.33 o
   4   6   1       99.47       96.61      1.98 o
   5   6   1        5.93        6.40      1.33 o
   6   6   1        1.08        0.95      1.31 o
  -5   7   1       21.56       22.28      1.52 o
  -4   7   1       64.63       68.22      1.48 o
  -3   7   1        2.33        3.08      1.27 o
  -2   7   1        0.53        0.56      1.25 o
  -1   7   1        0.37        0.82      1.26 o
   0   7   1      102.73      100.22      1.46 o
   1   7   1      114.68      117.48      2.44 o
   2   7   1        8.82        6.84      1.16 o
   3   7   1        0.97        1.09      1.15 o
   4   7   1        0.04        0.35      1.36 o
   5   7   1       16.42       17.39      1.49 o
  -4   8   1       24.31       23.44      1.33 o
  -3   8   1       80.04       74.70      2.69 o
  -2   8   1        5.64        6.64      1.38 o
  -1   8   1        5.77        5.67      1.40 o
   0   8   1      107.24      103.04      1.40 o
   1   8   1        0.01        0.86      1.26 o
   2   8   1        0.40        2.66      1.43 o
   3   8   1        2.94        3.55      1.44 o
   4   8   1        7.24        5.84      1.80 o
  -3   9   1       13.66       12.17      1.65 o
  -2   9   1        6.30        5.88      1.48 o
  -1   9   1        0.04        1.67      1.40 o
   0   9   1        2.62        2.64      1.30 o
   1   9   1        7.85        8.44      1.78 o
   2   9   1       26.35       26.15      1.55 o
   3   9   1        0.13        0.82      1.50 o
  -7   0   2       15.93       20.60      1.66 o
  -6   0   2       59.83       59.86      1.23 o
  -5   0   2      234.18      232.05      2.97 o
  -4   0   2       70.02       82.18      1.30 o
  -3   0   2       25.58       66.99     12.70 o
  -2   0   2      673.98      663.60      6.00 o
  -1   0   2       70.18       88.91      2.18 o
   0   0   2      587.40      747.24      8.20 o
   1   0   2    16318.45    16422.20    123.94 o
   2   0   2       44.51       49.85      1.58 o
   3   0   2     1075.08     1113.40      3.97 o
   4   0   2      370.86      347.19      2.37 o
   5   0   2      427.14      428.96      3.18 o
   6   0   2      147.86      155.01      3.24 o
   7   0   2       36.40       43.86      1.50 o
  -7   1   2      140.67      139.40      1.91 o
  -6   1   2      352.27      343.91      3.38 o
  -5   1   2      214.44      212.56      1.26 o
  -4   1   2      252.72      253.91      1.34 o
  -3   1   2     1417.26     1359.52      5.48 o
  -2   1   2      655.15      607.77      3.28 o
  -1   1   2      650.71      636.39      5.06 o
   0   1   2       59.50       77.95      1.85 o
   1   1   2      153.13      193.80      5.22 o
   2   1   2     4820.96     4729.89     11.54 o
   3   1   2      687.48      610.44      3.63 o
   4   1   2      148.64      132.53      1.15 o
   5   1   2        7.01        9.00      0.89 o
   6   1   2       11.97       13.70      1.11 o
   7   1   2      106.52      110.71      2.76 o
  -7   2   2      108.46      102.49      2.03 o
  -6   2   2        3.38        4.27      0.96 o
  -5   2   2      171.04      159.97      2.49 o
  -4   2   2      287.18      276.17      2.77 o
  -3   2   2     1313.83     1383.49     10.81 o
  -2   2   2      879.09      887.12      9.79 o
  -1   2   2    16390.83    16026.60    194.43 o
   0   2   2     6714.79     6670.21     49.56 o
   1   2   2       32.82       29.93      1.05 o
   2   2   2       29.53       28.26      0.99 o
   3   2   2        1.29        3.10      0.85 o
   4   2   2      524.12      497.04      2.69 o
   5   2   2      444.38      450.91      6.70 o
   6   2   2      124.94      120.81      2.11 o
   7   2   2        1.06        2.19      1.18 o
  -7   3   2        0.00        0.89      1.06 o
  -6   3   2      243.32      233.78      3.44 o
  -5   3   2        0.07        0.57      0.93 o
  -4   3   2       30.87       27.70      0.90 o
  -3   3   2        3.13        3.82      0.80 o
  -2   3   2      773.36      843.77      4.19 o
  -1   3   2     1283.14     1348.83     24.59 o
   0   3   2     1831.57     1851.80     11.51 o
   1   3   2       29.69       30.00      1.06 o
   2   3   2      277.30      273.78      1.88 o
   3   3   2        2.24        3.52      0.87 o
   4   3   2      305.03      309.79      3.23 o
   5   3   2      363.08      358.89      4.23 o
   6   3   2       41.14       47.55      1.42 o
   7   3   2        1.45        1.31      1.08 o
  -7   4   2       14.38       15.52      1.15 o
  -6   4   2       38.53       36.56      1.20 o
  -5   4   2      518.52      532.16      6.97 o
  -4   4   2      289.48      279.52      3.88 o
  -3   4   2      417.67      433.89      1.81 o
  -2   4   2       12.34       11.29      0.92 o
  -1   4   2       30.34       24.13      1.16 o
   0   4   2      566.69      553.52      3.84 o
   1   4   2      872.95      851.08      7.36 o
   2   4   2      112.84      121.57      1.26 o
   3   4   2      581.10      609.57      5.51 o
   4   4   2      245.98      239.09      3.08 o
   5   4   2        7.37        7.30      0.96 o
   6   4   2       27.19       26.40      1.25 o
   7   4   2       26.53       25.91      1.36 o
  -6   5   2       15.83       18.33      1.40 o
  -5   5   2       28.61       30.44      1.33 o
  -4   5   2        6.45        7.40      0.93 o
  -3   5   2       66.09       69.65      1.25 o
  -2   5   2        8.83        9.44      1.00 o
  -1   5   2       17.00       19.39      1.10 o
   0   5   2        0.53        1.68      1.22 o
   1   5   2       82.69       85.00      1.42 o
   2   5   2      280.49      289.13      1.71 o
   3   5   2       28.58       29.95      1.09 o
   4   5   2       11.80       12.13      0.97 o
   5   5   2        1.05        2.02      1.04 o
   6   5   2        0.66        1.63      1.08 o
  -6   6   2        3.83        4.77      1.42 o
  -5   6   2        0.02        0.97      1.30 o
  -4   6   2        1.00        1.38      1.09 o
  -3   6   2       27.96       27.47      1.19 o
  -2   6   2        0.12        0.08      1.24 o
  -1   6   2      147.14      149.27      1.71 o
   0   6   2      272.15      270.87      2.23 o
   1   6   2      234.54      241.40      1.65 o
   2   6   2       50.70       50.09      1.18 o
   3   6   2       44.08       44.07      1.16 o
   4   6   2      103.89      105.89      2.40 o
   5   6   2       55.73       59.06      1.48 o
   6   6   2       12.49       11.72      1.40 o
  -5   7   2        0.88        1.45      1.28 o
  -4   7   2       61.91       58.83      1.47 o
  -3   7   2        1.20        2.46      1.25 o
  -2   7   2        0.61        2.14      1.20 o
  -1   7   2       16.86       15.99      1.42 o
   0   7   2       18.18       18.36      1.19 o
   1   7   2        1.01        1.67      1.12 o
   2   7   2       22.55       21.56      1.14 o
   3   7   2       18.22       19.48      1.15 o
   4   7   2       24.62       24.45      1.42 o
   5   7   2        6.07        5.80      1.43 o
  -4   8   2       75.39       72.77      3.42 o
  -3   8   2      103.78      100.37      5.14 o
  -2   8   2        3.91        4.64      1.50 o
  -1   8   2       22.08       24.40      1.42 o
   0   8   2       20.43       23.66      1.19 o
   1   8   2      168.93      169.55      1.78 o
   2   8   2       31.53       32.42      1.38 o
   3   8   2        7.03        8.82      1.36 o
   4   8   2        7.30       10.32      1.60 o
  -3   9   2       19.07       16.43      1.78 o
  -2   9   2       28.66       28.73      1.81 o
  -1   9   2       33.46       31.56      1.44 o
   0   9   2        0.06        1.21      1.30 o
   1   9   2       25.55       23.12      1.55 o
   2   9   2       29.81       28.92      1.66 o
   3   9   2       18.59       19.28      3.29 o
  -7   1   3        5.49        9.62      1.06 o
  -6   1   3       72.84       71.18      1.09 o
  -5   1   3      187.95      194.70      1.17 o
  -4   1   3       92.48       97.33      1.32 o
  -3   1   3        9.70        7.13      0.92 o
  -2   1   3        0.85        0.74      0.72 o
  -1   1   3     6773.92     7063.59     26.93 o
   0   1   3     1716.48     1867.54      7.57 o
   1   1   3     2053.91     2174.53      9.75 o
   2   1   3       12.10       10.87      1.03 o
   3   1   3      125.56      116.04      1.26 o
   4   1   3      174.29      175.98      2.03 o
   5   1   3      426.52      420.94      2.99 o
   6   1   3        6.76        7.06      0.88 o
   7   1   3        3.76        4.98      1.05 o
  -7   2   3       10.90       10.91      0.91 o
  -6   2   3       28.53       28.64      1.37 o
  -5   2   3      543.29      519.99      7.53 o
  -4   2   3       32.20       21.59      0.84 o
  -3   2   3      274.96      304.08      1.87 o
  -2   2   3     2118.76     2133.20     11.70 o
  -1   2   3     6741.77     6837.75     91.61 o
   0   2   3    41030.59    38336.98    355.27 o
   1   2   3      948.34      923.81      5.46 o
   2   2   3      190.26      174.29      1.65 o
   3   2   3      397.75      351.50      3.23 o
   4   2   3      421.56      374.27      4.76 o
   5   2   3       25.17       23.16      0.88 o
   6   2   3      185.26      179.65      2.17 o
   7   2   3       76.05       84.92      1.23 o
  -7   3   3        0.87        1.08      0.85 o
  -6   3   3       69.31       72.21      1.69 o
  -5   3   3      175.70      179.29      1.77 o
  -4   3   3        6.10        4.54      0.87 o
  -3   3   3       14.69        8.49      0.81 o
  -2   3   3       14.33       15.83      1.02 o
  -1   3   3     1935.22     1965.66      5.93 o
   0   3   3       99.91      103.12      1.49 o
   1   3   3       68.37       85.34      1.11 o
   2   3   3        5.50        5.99      0.90 o
   3   3   3      696.57      730.48      4.52 o
   4   3   3       21.30       19.06      0.81 o
   5   3   3       64.21       62.45      1.78 o
   6   3   3       72.57       72.46      1.08 o
   7   3   3        1.15        2.67      1.01 o
  -7   4   3       33.31       34.87      1.64 o
  -6   4   3       14.44       16.21      1.08 o
  -5   4   3      110.30      118.35      1.22 o
  -4   4   3        4.98        6.28      0.87 o
  -3   4   3      133.85      125.79      1.21 o
  -2   4   3     1028.01     1083.45      6.26 o
  -1   4   3      317.22      314.36      3.37 o
   0   4   3      294.60      300.42      2.34 o
   1   4   3      184.97      183.29      1.47 o
   2   4   3      854.38      856.10      6.61 o
   3   4   3      466.15      473.49      3.36 o
   4   4   3        2.57        3.31      0.85 o
   5   4   3       98.52       97.23      1.79 o
   6   4   3       13.92       12.54      0.95 o
   7   4   3       26.34       25.00      1.78 o
  -6   5   3       21.00       22.71      1.34 o
  -5   5   3       87.17       81.43      3.24 o
  -4   5   3      193.71      194.28      1.47 o
  -3   5   3      627.73      630.59      3.46 o
  -2   5   3      378.41      371.83      5.12 o
  -1   5   3       50.33       52.02      1.70 o
   0   5   3      896.11      867.87      8.73 o
   1   5   3      404.41      389.18      2.61 o
   2   5   3      948.28      927.17      4.95 o
   3   5   3      241.74      251.77      2.66 o
   4   5   3       81.89       87.98      1.20 o
   5   5   3      256.94      257.35      5.65 o
   6   5   3       66.51       67.62      1.10 o
  -6   6   3       44.17       51.43      3.98 o
  -5   6   3        5.14        6.26      1.38 o
  -4   6   3       20.53       20.51      1.04 o
  -3   6   3       73.03       75.29      1.41 o
  -2   6   3        5.25        6.27      1.18 o
  -1   6   3       64.28       67.02      1.40 o
   0   6   3       50.64       52.16      1.28 o
   1   6   3       20.59       23.06      1.12 o
   2   6   3      117.23      123.28      1.39 o
   3   6   3       22.39       25.12      0.98 o
   4   6   3       13.27       11.64      1.26 o
   5   6   3        2.95        3.61      1.32 o
   6   6   3       20.86       19.95      1.28 o
  -5   7   3       26.94       25.37      1.46 o
  -4   7   3       27.61       28.36      1.41 o
  -3   7   3       44.42       45.77      1.31 o
  -2   7   3       60.01       56.82      1.39 o
  -1   7   3        2.85        3.65      1.30 o
   0   7   3       27.15       28.71      1.19 o
   1   7   3       46.78       46.87      1.25 o
   2   7   3       70.95       68.82      2.06 o
   3   7   3       14.50       15.11      1.13 o
   4   7   3        9.67        9.88      1.34 o
   5   7   3        0.75        1.51      1.41 o
  -4   8   3       22.47       18.16      1.52 o
  -3   8   3        0.01       -0.55      1.41 o
  -2   8   3       44.86       40.93      1.50 o
  -1   8   3       12.34       14.52      1.18 o
   0   8   3        6.22        8.64      1.34 o
   1   8   3        6.38        6.34      1.34 o
   2   8   3        5.81        7.41      1.25 o
   3   8   3       15.00       14.83      1.42 o
   4   8   3       10.05       12.12      1.54 o
  -3   9   3       25.11       22.24      1.65 o
  -2   9   3        0.14        0.87      1.56 o
  -1   9   3       16.99       18.93      1.31 o
   0   9   3        4.04        3.62      1.41 o
   1   9   3        0.13       -0.40      1.60 o
   2   9   3       13.76       13.27      1.51 o
  -7   0   4      213.75      217.38      5.91 o
  -6   0   4        6.45        7.17      1.25 o
  -5   0   4      753.25      721.82      8.88 o
  -4   0   4     2508.98     2520.45     19.48 o
  -3   0   4     8772.43     9060.49    157.35 o
  -2   0   4        2.12        0.96      1.20 o
  -1   0   4      137.44      139.67      1.96 o
   0   0   4      826.90      880.73      6.31 o
   1   0   4     1017.92     1162.67      5.45 o
   2   0   4      120.67      129.46      1.85 o
   3   0   4      386.38      401.97      2.66 o
   4   0   4     4241.90     4016.67     54.43 o
   5   0   4     3409.47     3340.78     26.45 o
   6   0   4       24.12       21.97      2.24 o
   7   0   4        0.11        1.27      1.34 o
  -7   1   4       21.73       20.39      1.05 o
  -6   1   4       52.27       52.40      1.51 o
  -5   1   4      113.97      110.73      1.40 o
  -4   1   4       19.83       19.52      6.21 o
  -3   1   4      252.70      263.34      2.33 o
  -2   1   4      100.14      100.61      1.11 o
  -1   1   4      306.21      359.26      2.62 o
   0   1   4     4429.29     4538.33     32.98 o
   1   1   4     1895.21     1879.54      5.09 o
   2   1   4       52.94       74.85      2.55 o
   3   1   4      308.02      287.81      1.81 o
   4   1   4       31.34       30.33      1.09 o
   5   1   4     1585.62     1594.79     10.71 o
   6   1   4      169.31      174.18      2.12 o
   7   1   4       30.71       35.86      1.41 o
  -7   2   4       12.12       13.07      0.99 o
  -6   2   4       91.25       90.72      1.84 o
  -5   2   4       10.18       10.71      0.83 o
  -4   2   4       60.49       55.09      0.99 o
  -3   2   4      209.77      196.40      1.53 o
  -2   2   4     1156.80     1173.15      6.50 o
  -1   2   4       18.17       17.99      1.17 o
   0   2   4    15585.06    15255.97    110.76 o
   1   2   4     1164.98     1209.13      6.93 o
   2   2   4      775.33      754.02      4.98 o
   3   2   4      164.59      149.70      1.87 o
   4   2   4       37.18       37.03      0.98 o
   5   2   4       86.67       83.43      1.58 o
   6   2   4       14.74       17.70      1.28 o
   7   2   4       26.26       25.19      1.12 o
  -7   3   4       39.21       40.57      1.07 o
  -6   3   4       55.08       58.90      1.95 o
  -5   3   4        6.52        8.80      0.97 o
  -4   3   4       30.08       32.48      0.90 o
  -3   3   4      960.58      965.08      6.11 o
  -2   3   4      951.25      905.07      9.96 o
  -1   3   4      180.79      156.81      2.03 o
   0   3   4        0.15        0.67      1.01 o
   1   3   4       19.45       10.90      0.88 o
   2   3   4     1356.82     1249.97      9.26 o
   3   3   4       77.99       57.94      1.56 o
   4   3   4       73.51       73.29      0.99 o
   5   3   4        1.96        2.74      0.84 o
   6   3   4        1.25        1.89      0.98 o
   7   3   4        7.66        7.59      1.03 o
  -7   4   4        8.55        7.63      1.05 o
  -6   4   4        2.35        2.25      0.94 o
  -5   4   4       27.98       23.40      0.98 o
  -4   4   4       33.34       32.83      1.03 o
  -3   4   4       57.06       64.04      0.97 o
  -2   4   4       31.54       27.99      1.12 o
  -1   4   4       54.43       58.38      1.93 o
   0   4   4       23.53       19.28      1.27 o
   1   4   4        4.12        4.11      0.92 o
   2   4   4      778.72      817.13      7.40 o
   3   4   4      815.62      817.69     11.22 o
   4   4   4      204.49      200.63      2.67 o
   5   4   4       28.74       29.11      1.01 o
   6   4   4        1.09        1.83      1.00 o
   7   4   4        7.11        7.97      1.55 o
  -6   5   4       30.37       28.92      1.39 o
  -5   5   4       58.48       54.61      1.36 o
  -4   5   4       19.02       18.26      1.11 o
  -3   5   4       35.14       34.79      1.16 o
  -2   5   4      128.08      139.36      1.53 o
  -1   5   4       60.52       61.48      1.68 o
   0   5   4       24.94       28.26      1.15 o
   1   5   4       13.68       14.02      0.99 o
   2   5   4        0.72        1.08      0.92 o
   3   5   4       10.66       13.52      1.37 o
   4   5   4        3.15        3.74      0.99 o
   5   5   4       20.97       23.35      1.14 o
   6   5   4       19.54       16.21      1.35 o
  -6   6   4       48.71       43.56      1.84 o
  -5   6   4       55.02       50.40      2.12 o
  -4   6   4       10.04       11.33      1.20 o
  -3   6   4        1.26        0.99      1.02 o
  -2   6   4        2.40        2.55      1.13 o
  -1   6   4       62.33       70.51      1.82 o
   0   6   4       15.71       20.20      1.60 o
   1   6   4       35.15       35.76      1.17 o
   2   6   4      341.98      355.90      2.83 o
   3   6   4      142.92      140.53      1.50 o
   4   6   4       14.90       16.97      1.28 o
   5   6   4       21.39       21.60      1.32 o
   6   6   4       23.86       23.70      1.47 o
  -5   7   4       61.01       53.85      3.96 o
  -4   7   4        4.19        6.61      1.34 o
  -3   7   4      190.66      197.72      1.75 o
  -2   7   4       67.83       65.59      1.45 o
  -1   7   4      114.80      118.52      2.63 o
   0   7   4        7.92        9.04      1.24 o
   1   7   4      145.65      149.56      1.94 o
   2   7   4      247.61      257.10      2.64 o
   3   7   4       45.07       50.23      1.39 o
   4   7   4        6.64        7.53      1.31 o
   5   7   4        9.80       10.64      1.45 o
  -4   8   4        0.01        2.28      1.45 o
  -3   8   4       54.09       54.50      1.64 o
  -2   8   4       78.29       84.78      3.01 o
  -1   8   4       46.94       45.84      1.37 o
   0   8   4        0.02       -0.20      1.32 o
   1   8   4        5.90        6.60      1.38 o
   2   8   4      123.72      121.77      1.56 o
   3   8   4       29.41       26.80      1.49 o
   4   8   4        0.39        0.02      1.47 o
  -3   9   4        0.11        0.14      2.64 o
  -2   9   4       26.55       24.79      1.44 o
  -1   9   4        5.33        6.93      1.39 o
   0   9   4        5.57        6.11      1.35 o
   1   9   4        0.71        1.90      1.41 o
   2   9   4        3.46        4.32      1.46 o
  -7   1   5       53.04       48.21      1.52 o
  -6   1   5      265.74      257.77      2.61 o
  -5   1   5       11.78       13.97      0.80 o
  -4   1   5       48.51       38.02      0.83 o
  -3   1   5      676.62      654.50      4.16 o
  -2   1   5      761.47      763.02      5.43 o
  -1   1   5      404.09      407.33      2.51 o
   0   1   5     3250.67     3313.73     17.90 o
   1   1   5      110.19      131.66      2.15 o
   2   1   5     2977.39     2960.06     13.42 o
   3   1   5      308.62      315.18      1.64 o
   4   1   5      400.92      394.04      2.82 o
   5   1   5      535.67      538.29      3.90 o
   6   1   5       21.63       22.91      0.93 o
   7   1   5       28.89       27.13      0.96 o
  -7   2   5       10.40       10.37      0.92 o
  -6   2   5        0.99        3.63      0.83 o
  -5   2   5       58.61       61.26      1.31 o
  -4   2   5        1.38        0.31      0.87 o
  -3   2   5      233.59      239.82      2.21 o
  -2   2   5        1.74        2.23      0.77 o
  -1   2   5      242.45      250.55      2.19 o
   0   2   5        4.50        1.82      1.45 o
   1   2   5      367.77      341.45      2.19 o
   2   2   5      416.51      450.09      3.42 o
   3   2   5       65.77       68.30      1.15 o
   4   2   5       56.00       52.81      1.06 o
   5   2   5      420.15      433.60      6.32 o
   6   2   5       50.47       52.51      1.26 o
   7   2   5       23.09       27.94      1.13 o
  -7   3   5       72.40       70.24      1.72 o
  -6   3   5       27.51       28.23      1.29 o
  -5   3   5       55.64       54.26      1.20 o
  -4   3   5      383.71      358.23      2.88 o
  -3   3   5      978.37      962.28      6.53 o
  -2   3   5       23.98       11.94      1.10 o
  -1   3   5       44.30       50.77      1.38 o
   0   3   5       26.89       23.81      1.24 o
   1   3   5      828.72      780.68      6.15 o
   2   3   5     2243.49     2180.20     20.19 o
   3   3   5       35.17       30.11      1.07 o
   4   3   5       37.54       38.20      0.97 o
   5   3   5       32.06       34.40      1.07 o
   6   3   5       39.22       41.27      1.07 o
   7   3   5       57.30       61.98      2.05 o
  -7   4   5        1.37        1.12      1.04 o
  -6   4   5       40.62       44.39      1.25 o
  -5   4   5       21.11       27.23      1.01 o
  -4   4   5       22.83       22.33      0.93 o
  -3   4   5        0.56        1.39      0.78 o
  -2   4   5      222.19      217.19      5.48 o
  -1   4   5     9022.49     8974.75     21.41 o
   0   4   5     3137.45     3116.56     11.74 o
   1   4   5      463.97      464.79      3.14 o
   2   4   5       35.09       34.29      1.03 o
   3   4   5      408.76      403.09      6.47 o
   4   4   5      489.88      482.10      6.49 o
   5   4   5       13.48       14.40      1.15 o
   6   4   5        2.54        2.51      0.94 o
  -6   5   5       63.22       63.92      2.93 o
  -5   5   5       11.33        9.81      1.22 o
  -4   5   5      188.29      181.35      3.04 o
  -3   5   5       17.41       16.56      1.15 o
  -2   5   5       29.16       33.82      1.11 o
  -1   5   5       27.36       33.91      1.64 o
   0   5   5       11.10       11.93      1.02 o
   1   5   5       63.08       61.50      1.23 o
   2   5   5        5.96        4.73      0.96 o
   3   5   5      125.92      133.56      2.21 o
   4   5   5       75.22       79.27      1.09 o
   5   5   5        1.20        1.33      0.80 o
   6   5   5        0.00        0.30      1.21 o
  -6   6   5       87.54       82.80      4.53 o
  -5   6   5      241.56      245.45      7.45 o
  -4   6   5      270.77      276.58      8.16 o
  -3   6   5        0.86        1.85      1.19 o
  -2   6   5      140.80      139.02      1.56 o
  -1   6   5      249.11      259.31      2.38 o
   0   6   5       31.90       32.73      1.18 o
   1   6   5      315.80      311.80      1.87 o
   2   6   5       99.33      103.74      1.29 o
   3   6   5      200.40      207.47      4.47 o
   4   6   5      157.31      171.94      4.32 o
   5   6   5       38.82       40.87      1.35 o
  -5   7   5        1.64        1.58      1.48 o
  -4   7   5        1.85        2.78      1.14 o
  -3   7   5       11.69       14.56      1.63 o
  -2   7   5       22.08       22.87      1.30 o
  -1   7   5        5.99        5.00      0.95 o
   0   7   5       62.37       63.17      1.46 o
   1   7   5       33.67       34.53      1.30 o
   2   7   5       21.26       23.29      1.23 o
   3   7   5       18.07       17.61      1.54 o
   4   7   5        0.43        0.52      1.31 o
   5   7   5       22.96       25.46      1.84 o
  -4   8   5        0.32       -0.14      1.44 o
  -3   8   5        1.01        0.31      1.20 o
  -2   8   5       25.38       25.21      1.68 o
  -1   8   5        5.55        5.17      1.04 o
   0   8   5        3.61        3.13      1.40 o
   1   8   5       22.09       20.33      1.29 o
   2   8   5        0.26        1.59      1.38 o
   3   8   5        0.16        0.32      1.66 o
   4   8   5        2.23        2.16      1.72 o
  -2   9   5       12.26       11.65      1.36 o
  -1   9   5       11.25       10.79      1.34 o
   0   9   5        2.68        3.26      1.53 o
   1   9   5       17.98       16.73      1.62 o
   2   9   5       35.10       32.66      1.48 o
  -7   0   6      162.91      158.78      7.25 o
  -6   0   6      201.33      191.81      2.87 o
  -5   0   6      199.03      197.34      1.48 o
  -4   0   6       12.78       14.83      1.13 o
  -3   0   6     3730.48     3957.51     54.87 o
  -2   0   6     5980.33     5891.09    106.11 o
  -1   0   6      199.80      205.62      2.70 o
   0   0   6     4376.13     4485.64     32.25 o
   1   0   6       28.65       37.51      1.60 o
   2   0   6     3314.22     3236.09      9.53 o
   3   0   6      876.54      762.09      4.69 o
   4   0   6      208.49      183.53      1.94 o
   5   0   6      156.26      164.94      3.49 o
   6   0   6      293.99      291.82      5.99 o
   7   0   6      177.46      184.36      6.26 o
  -7   1   6       29.67       32.11      1.26 o
  -6   1   6      140.41      144.35      1.41 o
  -5   1   6      291.45      278.28      1.78 o
  -4   1   6       11.55        9.31      0.74 o
  -3   1   6      465.13      480.48      4.67 o
  -2   1   6        0.40        3.30      0.75 o
  -1   1   6     3981.95     4032.61     32.83 o
   0   1   6      191.73      179.34      1.94 o
   1   1   6      349.91      328.82      2.08 o
   2   1   6      468.64      424.79      2.93 o
   3   1   6       66.85       96.29      1.26 o
   4   1   6      564.84      549.60      4.98 o
   5   1   6      135.01      138.12      2.07 o
   6   1   6       31.56       33.51      1.02 o
   7   1   6       34.98       36.90      2.12 o
  -7   2   6       83.65       82.87      1.65 o
  -6   2   6       38.44       32.50      0.97 o
  -5   2   6       30.83       29.84      0.91 o
  -4   2   6      397.91      411.78      2.66 o
  -3   2   6      907.93      907.66      6.72 o
  -2   2   6     1130.64     1140.64      9.72 o
  -1   2   6        9.84        7.09      1.19 o
   0   2   6      810.63      863.79      5.07 o
   1   2   6     1127.08     1078.99      7.70 o
   2   2   6     2155.24     2194.47     17.70 o
   3   2   6       47.45       49.82      1.12 o
   4   2   6      820.15      812.66      7.70 o
   5   2   6        7.43        9.06      0.96 o
   6   2   6        0.18        0.16      0.90 o
   7   2   6       28.86       30.40      1.15 o
  -7   3   6        5.50        6.09      0.97 o
  -6   3   6        1.75        2.82      0.92 o
  -5   3   6      154.32      139.42      1.83 o
  -4   3   6       46.51       41.64      1.05 o
  -3   3   6      410.10      410.63      3.50 o
  -2   3   6      793.68      791.52      8.74 o
  -1   3   6      135.90      138.91      1.89 o
   0   3   6     4311.34     4229.86     36.49 o
   1   3   6     1355.06     1309.61      6.43 o
   2   3   6      443.04      426.04      3.11 o
   3   3   6      297.74      304.36      2.57 o
   4   3   6      234.18      219.53      2.56 o
   5   3   6      629.89      616.70      4.68 o
   6   3   6       22.28       22.80      0.98 o
   7   3   6        2.31        1.83      1.14 o
  -7   4   6       21.27       19.32      1.24 o
  -6   4   6        4.83        3.98      1.13 o
  -5   4   6      109.98      105.35      1.36 o
  -4   4   6       84.34       79.46      1.15 o
  -3   4   6       51.59       53.46      1.12 o
  -2   4   6        2.57        0.79      0.95 o
  -1   4   6     4447.11     4570.97     25.36 o
   0   4   6     1821.04     1862.45      8.60 o
   1   4   6       10.18       10.04      0.94 o
   2   4   6      115.08      113.15      1.32 o
   3   4   6       57.83       54.65      1.03 o
   4   4   6      113.25      110.48      1.66 o
   5   4   6       10.81       10.35      1.00 o
   6   4   6        0.00        1.47      0.94 o
  -6   5   6       73.00       65.94      3.16 o
  -5   5   6        5.10        4.76      1.08 o
  -4   5   6       64.48       60.11      1.34 o
  -3   5   6        6.72        7.86      0.88 o
  -2   5   6      123.95      129.67      2.53 o
  -1   5   6      248.11      241.96      2.28 o
   0   5   6      133.06      136.31      3.20 o
   1   5   6      141.89      152.51      1.42 o
   2   5   6       34.39       37.90      1.48 o
   3   5   6       11.85       12.65      0.98 o
   4   5   6       19.04       21.86      1.13 o
   5   5   6       10.74       10.68      1.15 o
   6   5   6        3.58        5.77      1.12 o
  -6   6   6        1.24        2.61      1.26 o
  -5   6   6        0.07        0.49      1.09 o
  -4   6   6       90.03       92.28      1.99 o
  -3   6   6       83.21       86.88      3.43 o
  -2   6   6      175.65      175.52      5.58 o
  -1   6   6       11.51       10.92      1.38 o
   0   6   6       55.65       57.19      1.27 o
   1   6   6       32.91       32.18      1.10 o
   2   6   6        4.82        5.01      1.46 o
   3   6   6        0.11        0.79      1.25 o
   4   6   6       41.57       45.96      1.51 o
   5   6   6        5.62        7.59      1.28 o
  -5   7   6       30.99       26.28      1.98 o
  -4   7   6      101.84      109.88      1.99 o
  -3   7   6       39.81       44.88      1.39 o
  -2   7   6        4.27        3.56      1.22 o
  -1   7   6        0.19        0.29      1.21 o
   0   7   6       52.82       55.73      1.48 o
   1   7   6       15.96       17.65      1.12 o
   2   7   6       36.57       37.13      1.15 o
   3   7   6        1.08        2.22      1.78 o
   4   7   6       64.42       71.80      1.85 o
   5   7   6       33.11       30.53      1.53 o
  -4   8   6        4.73        6.26      1.49 o
  -3   8   6        0.36        1.14      1.36 o
  -2   8   6       49.06       49.87      1.53 o
  -1   8   6        3.38        2.25      1.19 o
   0   8   6       14.21       18.28      1.51 o
   1   8   6      102.81      104.03      1.61 o
   2   8   6       40.77       40.57      1.30 o
   3   8   6       22.09       17.52      1.43 o
   4   8   6        2.25        2.86      1.41 o
  -2   9   6       11.01       11.42      1.37 o
  -1   9   6       37.61       35.32      1.51 o
   0   9   6       15.08       16.09      1.53 o
   1   9   6        2.79        2.93      1.43 o
   2   9   6        7.65        9.23      1.73 o
  -7   1   7        1.78        2.16      0.90 o
  -6   1   7        8.08        9.92      0.88 o
  -5   1   7        0.66        1.64      0.82 o
  -4   1   7        8.93       12.25      0.84 o
  -3   1   7      948.87     1040.10      8.13 o
  -2   1   7      462.80      486.63      5.02 o
  -1   1   7       28.75       29.16      1.06 o
   0   1   7      312.43      300.66      2.11 o
   1   1   7       96.91       80.14      1.36 o
   2   1   7      401.46      415.41      3.17 o
   3   1   7      317.40      351.73      1.65 o
   4   1   7      227.77      228.11      2.05 o
   5   1   7      241.62      245.70      3.50 o
   6   1   7        3.16        3.17      0.90 o
   7   1   7       24.20       23.98      1.14 o
  -7   2   7        4.14        4.35      1.00 o
  -6   2   7        6.12        8.94      0.94 o
  -5   2   7      143.13      150.73      1.50 o
  -4   2   7     1238.71     1246.34     10.70 o
  -3   2   7      627.49      688.09      2.43 o
  -2   2   7      911.20      936.11      5.08 o
  -1   2   7     2607.46     2639.83     13.56 o
   0   2   7      847.46      794.15      3.53 o
   1   2   7       11.87       15.20      1.09 o
   2   2   7     2139.98     2188.52      9.30 o
   3   2   7     1547.15     1551.89      4.55 o
   4   2   7     2002.86     1928.98     18.38 o
   5   2   7      594.77      594.45      5.62 o
   6   2   7        1.16        0.97      0.83 o
   7   2   7       41.64       46.09      3.09 o
  -7   3   7       57.20       47.09      1.33 o
  -6   3   7       45.88       46.37      1.20 o
  -5   3   7       94.34       84.33      1.27 o
  -4   3   7      112.47      119.35      1.10 o
  -3   3   7        9.38        9.13      0.85 o
  -2   3   7      619.94      632.47      8.13 o
  -1   3   7       49.90       47.53      1.19 o
   0   3   7       68.36       61.03      1.37 o
   1   3   7       41.13       52.76      1.07 o
   2   3   7      531.17      500.20      4.05 o
   3   3   7      285.57      301.15      2.36 o
   4   3   7       12.50       14.96      1.10 o
   5   3   7      223.40      229.16      2.38 o
   6   3   7       12.86       13.64      1.04 o
   7   3   7       47.23       48.53      1.16 o
  -7   4   7        3.34        2.93      0.99 o
  -6   4   7        4.54        3.70      1.00 o
  -5   4   7      136.91      140.57      1.47 o
  -4   4   7       40.62       40.90      0.99 o
  -3   4   7        1.65        2.56      0.99 o
  -2   4   7        0.77        1.32      1.07 o
  -1   4   7       67.96       74.59      2.21 o
   0   4   7     3057.88     3133.46     26.71 o
   1   4   7      202.63      203.29      1.67 o
   2   4   7      107.35      103.91      1.15 o
   3   4   7        1.72        2.10      0.90 o
   4   4   7      165.28      169.80      3.45 o
   5   4   7      257.45      260.55      5.32 o
   6   4   7        0.03        0.57      1.05 o
  -6   5   7       45.19       48.27      1.43 o
  -5   5   7        0.91        1.82      0.96 o
  -4   5   7       35.51       37.20      1.17 o
  -3   5   7      647.76      662.30      3.32 o
  -2   5   7      478.44      476.13      3.27 o
  -1   5   7       11.17       10.06      1.28 o
   0   5   7      225.09      234.41      2.25 o
   1   5   7      787.08      791.73      3.15 o
   2   5   7      721.52      718.75      3.10 o
   3   5   7      296.59      295.02      3.68 o
   4   5   7        1.03        2.18      0.97 o
   5   5   7       41.64       42.99      1.12 o
   6   5   7       66.87       66.79      1.44 o
  -6   6   7        0.00        0.82      1.48 o
  -5   6   7       41.56       41.84      1.33 o
  -4   6   7        2.80        4.36      1.29 o
  -3   6   7       95.23      105.18      1.48 o
  -2   6   7       55.51       54.69      2.35 o
  -1   6   7       63.75       62.04      2.11 o
   0   6   7       72.90       75.10      1.44 o
   1   6   7       10.41        9.46      1.03 o
   2   6   7      166.36      172.81      1.68 o
   3   6   7        3.08        3.47      1.11 o
   4   6   7        7.69        7.69      1.10 o
   5   6   7       58.16       58.72      1.27 o
  -5   7   7        2.73        1.59      1.11 o
  -4   7   7        0.21        0.40      1.38 o
  -3   7   7       14.37       11.52      1.32 o
  -2   7   7       26.49       28.02      1.34 o
  -1   7   7        0.01        0.22      1.20 o
   0   7   7        6.12        5.66      1.28 o
   1   7   7       36.23       40.36      1.26 o
   2   7   7       27.29       29.91      1.23 o
   3   7   7       38.09       39.89      1.30 o
   4   7   7        0.02        0.61      1.27 o
   5   7   7        2.47        3.47      1.38 o
  -4   8   7       12.87       13.59      1.33 o
  -3   8   7       24.99       23.14      1.57 o
  -2   8   7        1.66        1.92      1.20 o
  -1   8   7        0.45        2.85      1.25 o
   0   8   7      103.38      104.93      2.07 o
   1   8   7       42.52       39.13      1.45 o
   2   8   7       19.82       19.58      1.52 o
   3   8   7        0.50        1.50      1.61 o
   4   8   7        9.47       11.49      1.50 o
  -2   9   7       25.95       19.71      1.55 o
  -1   9   7        0.08       -0.45      1.31 o
   0   9   7       23.91       19.74      1.68 o
   1   9   7       66.47       63.96      1.68 o
   2   9   7        0.73        1.78      1.65 o
  -7   0   8       28.27       33.05      1.65 o
  -6   0   8        3.58        2.99      1.07 o
  -5   0   8       76.95       76.54      1.55 o
  -4   0   8      364.62      345.84      4.64 o
  -3   0   8      862.98      805.03     13.12 o
  -2   0   8      559.94      544.61      7.66 o
  -1   0   8        9.42        9.07      1.32 o
   0   0   8     2125.37     2129.19     25.53 o
   1   0   8     8272.44     8130.73     11.80 o
   2   0   8     2285.36     2429.07      8.35 o
   3   0   8       82.79       80.44      1.79 o
   4   0   8        0.35        1.11      1.39 o
   5   0   8      624.92      655.58      2.88 o
   6   0   8       26.39       27.93      1.59 o
   7   0   8        4.46        6.23      1.73 o
  -7   1   8       37.29       33.99      1.03 o
  -6   1   8        0.18        1.52      0.85 o
  -5   1   8      191.48      176.75      1.99 o
  -4   1   8      370.79      329.21      2.36 o
  -3   1   8     1091.27     1058.90      9.22 o
  -2   1   8       88.59       78.39      1.02 o
  -1   1   8     1011.79     1009.44      5.24 o
   0   1   8     2422.63     2484.55     11.89 o
   1   1   8     1520.77     1437.36      9.38 o
   2   1   8     2951.19     3024.81     24.43 o
   3   1   8        0.04        4.70      2.50 o
   4   1   8      746.34      730.79      3.73 o
   5   1   8      843.83      851.74      4.45 o
   6   1   8      104.98      110.79      2.19 o
   7   1   8        4.92        7.08      1.11 o
  -7   2   8       57.19       56.77      1.04 o
  -6   2   8       45.36       50.81      0.99 o
  -5   2   8       22.45       17.50      0.85 o
  -4   2   8      124.32      136.64      1.39 o
  -3   2   8     1123.87     1102.67      6.28 o
  -2   2   8      265.65      274.57      3.48 o
  -1   2   8     2269.83     2346.67      8.71 o
   0   2   8      682.54      677.93      4.05 o
   1   2   8      256.65      293.61      2.10 o
   2   2   8      291.25      271.55      1.68 o
   3   2   8      570.49      566.65      6.48 o
   4   2   8       20.74       18.24      1.13 o
   5   2   8      129.21      126.93      1.47 o
   6   2   8       13.68       14.02      1.04 o
   7   2   8       49.26       46.26      3.17 o
  -7   3   8       10.30        9.81      1.12 o
  -6   3   8       68.60       76.72      1.37 o
  -5   3   8      132.19      124.45      1.37 o
  -4   3   8       61.74       56.75      1.05 o
  -3   3   8       42.53       39.23      0.96 o
  -2   3   8       78.88       76.72      1.10 o
  -1   3   8       16.00       25.69      1.13 o
   0   3   8       95.62      163.26     30.76 o
   1   3   8       26.38       29.42      1.00 o
   2   3   8       85.12       82.88      1.11 o
   3   3   8        5.01        2.76      0.87 o
   4   3   8      108.50      112.70      1.02 o
   5   3   8        6.43        5.22      0.95 o
   6   3   8        7.44        8.36      1.02 o
   7   3   8        1.70        1.85      1.05 o
  -7   4   8        0.18        1.55      1.20 o
  -6   4   8       57.20       57.79      1.27 o
  -5   4   8       67.72       75.75      1.36 o
  -4   4   8      116.55      115.51      2.05 o
  -3   4   8       28.74       26.22      1.07 o
  -2   4   8      264.24      264.84      3.23 o
  -1   4   8      327.75      291.07      3.27 o
   0   4   8      134.06      153.78      1.76 o
   1   4   8      144.99      136.69      2.46 o
   2   4   8      208.20      201.47      2.21 o
   3   4   8       20.78       16.76      0.89 o
   4   4   8        0.02        0.58      0.97 o
   5   4   8        3.84        6.43      1.00 o
   6   4   8        5.63        7.33      1.09 o
  -6   5   8        0.07        1.25      1.17 o
  -5   5   8       67.16       69.65      1.30 o
  -4   5   8       95.58       94.43      1.53 o
  -3   5   8        1.78        2.04      0.93 o
  -2   5   8       48.60       47.16      1.49 o
  -1   5   8        0.18        1.90      1.22 o
   0   5   8      151.84      162.77      1.71 o
   1   5   8        4.27        5.17      1.13 o
   2   5   8        3.21        5.09      0.95 o
   3   5   8       60.59       63.73      1.10 o
   4   5   8       10.36       11.12      1.02 o
   5   5   8       18.83       18.08      1.07 o
   6   5   8        1.01        1.12      0.95 o
  -6   6   8       12.20       11.19      1.55 o
  -5   6   8        0.11        1.07      1.26 o
  -4   6   8       20.12       20.19      1.17 o
  -3   6   8       28.59       28.83      1.29 o
  -2   6   8      397.43      430.77      6.64 o
  -1   6   8     1514.43     1487.95     25.52 o
   0   6   8      111.73      109.27      1.53 o
   1   6   8        7.10        8.83      1.17 o
   2   6   8       83.40       87.79      1.38 o
   3   6   8       61.59       61.81      1.67 o
   4   6   8       42.99       44.20      1.16 o
   5   6   8       17.28       16.01      1.14 o
  -5   7   8        1.97        1.30      1.47 o
  -4   7   8        4.18        5.22      1.36 o
  -3   7   8       36.33       36.93      1.27 o
  -2   7   8      240.31      234.70      4.76 o
  -1   7   8       42.94       45.82      1.47 o
   0   7   8        0.09        1.05      1.24 o
   1   7   8       33.20       33.23      1.31 o
   2   7   8        6.11        6.61      1.25 o
   3   7   8        8.17        7.76      1.28 o
   4   7   8       20.33       17.59      1.38 o
  -4   8   8       13.81       11.58      1.70 o
  -3   8   8        4.28        3.55      1.27 o
  -2   8   8       32.65       33.02      1.31 o
  -1   8   8      175.30      175.34      2.24 o
   0   8   8        0.97        1.23      1.37 o
   1   8   8       12.19       15.22      1.23 o
   2   8   8      184.75      183.18      2.54 o
   3   8   8       92.71       93.22      1.63 o
  -2   9   8       21.83       18.61      1.47 o
  -1   9   8       10.95       13.23      1.34 o
   0   9   8       23.35       23.93      1.71 o
   1   9   8       27.88       25.77      1.91 o
   2   9   8        5.27        4.61      1.64 o
  -7   1   9       65.54       63.12      1.58 o
  -6   1   9        2.68        4.78      0.86 o
  -5   1   9       29.97       26.59      0.76 o
  -4   1   9      250.21      253.39      1.71 o
  -3   1   9     1284.04     1275.25     10.91 o
  -2   1   9      829.12      858.11      8.62 o
  -1   1   9        1.19        1.09      1.00 o
   0   1   9      289.81      277.60      1.95 o
   1   1   9     2611.15     2543.90      7.22 o
   2   1   9      692.15      655.57      6.12 o
   3   1   9        0.02        1.40      0.84 o
   4   1   9        9.49        9.09      1.03 o
   5   1   9        1.08        1.83      0.81 o
   6   1   9        1.62        1.63      1.11 o
   7   1   9       18.87       19.15      1.16 o
  -7   2   9        9.95        9.84      0.99 o
  -6   2   9       45.17       40.97      1.20 o
  -5   2   9       16.07       14.23      0.80 o
  -4   2   9        0.39        1.08      0.82 o
  -3   2   9      510.20      542.95      2.96 o
  -2   2   9      660.39      650.01      7.17 o
  -1   2   9      499.16      504.62     10.50 o
   0   2   9       76.66       84.49      1.37 o
   1   2   9      599.18      570.16      5.07 o
   2   2   9     1797.72     1748.54      7.61 o
   3   2   9      238.47      207.87      1.45 o
   4   2   9        2.07        1.97      1.02 o
   5   2   9      151.83      152.29      1.88 o
   6   2   9       24.01       21.95      1.10 o
   7   2   9       38.37       36.03      1.34 o
  -7   3   9       60.89       63.46      1.79 o
  -6   3   9      139.06      136.15      1.59 o
  -5   3   9       21.27       22.92      1.01 o
  -4   3   9      129.64      121.17      1.10 o
  -3   3   9      249.58      243.40      2.00 o
  -2   3   9      464.84      455.20      4.46 o
  -1   3   9      629.41      602.21      4.56 o
   0   3   9      492.56      539.58      7.30 o
   1   3   9      517.96      501.73      7.34 o
   2   3   9      546.27      490.54      6.65 o
   3   3   9       84.41       79.38      1.00 o
   4   3   9       46.28       46.84      1.23 o
   5   3   9        2.92        2.70      0.99 o
   6   3   9       27.08       30.82      1.12 o
  -7   4   9       15.22       16.64      2.68 o
  -6   4   9       52.60       49.61      1.22 o
  -5   4   9      173.09      184.25      1.69 o
  -4   4   9     1063.82     1094.51      5.13 o
  -3   4   9      299.56      290.56      2.36 o
  -2   4   9       67.83       68.08      1.79 o
  -1   4   9       38.46       30.05      1.44 o
   0   4   9      107.44      129.14      1.73 o
   1   4   9      316.28      314.60      2.55 o
   2   4   9        2.81        2.40      0.93 o
   3   4   9      217.09      212.44      3.57 o
   4   4   9      837.45      841.65     10.57 o
   5   4   9      184.54      187.78      2.70 o
   6   4   9       43.72       43.23      1.43 o
  -6   5   9        6.36        5.85      1.03 o
  -5   5   9       40.21       41.35      1.54 o
  -4   5   9       79.26       85.74      1.33 o
  -3   5   9        8.77        8.68      1.21 o
  -2   5   9       19.61       19.33      1.13 o
  -1   5   9       71.83       78.21      1.87 o
   0   5   9      324.71      323.77      2.16 o
   1   5   9       71.43       67.92      1.30 o
   2   5   9       24.36       25.70      0.97 o
   3   5   9        0.13        0.21      0.95 o
   4   5   9      379.92      371.12      2.57 o
   5   5   9       74.87       73.15      1.21 o
   6   5   9        0.00        1.17      1.14 o
  -5   6   9       71.81       68.81      2.55 o
  -4   6   9       12.21       14.23      1.15 o
  -3   6   9        0.14        1.67      1.09 o
  -2   6   9       94.00       88.59      1.89 o
  -1   6   9     1337.58     1329.56     27.68 o
   0   6   9      795.29      823.83     10.05 o
   1   6   9      142.20      149.37      1.64 o
   2   6   9        0.97        1.46      1.05 o
   3   6   9       20.20       24.57      1.17 o
   4   6   9      114.80      122.65      1.48 o
   5   6   9        3.25        5.45      1.13 o
  -5   7   9        6.88        7.54      1.31 o
  -4   7   9        1.00        1.94      1.15 o
  -3   7   9      107.98      103.91      4.25 o
  -2   7   9       31.75       33.32      1.23 o
  -1   7   9       24.19       27.18      1.42 o
   0   7   9       82.22       81.53      1.66 o
   1   7   9        2.34        1.75      1.41 o
   2   7   9       71.64       76.38      1.44 o
   3   7   9       13.71       15.30      1.27 o
   4   7   9       12.56       13.26      1.33 o
  -4   8   9        1.09        1.48      1.48 o
  -3   8   9        2.81        2.85      1.29 o
  -2   8   9       41.83       36.66      1.36 o
  -1   8   9        0.64        1.00      1.53 o
   0   8   9        0.21       -0.42      1.49 o
   1   8   9       10.09        9.57      1.64 o
   2   8   9       74.85       74.26      1.84 o
   3   8   9       43.14       43.62      1.47 o
  -2   9   9        8.10        7.81      1.39 o
  -1   9   9       10.00        8.54      1.45 o
   0   9   9        1.90        2.87      1.58 o
   1   9   9        5.64        7.25      1.81 o
   2   9   9        1.58        2.82      1.89 o
  -7   0  10       55.20       56.96      2.17 o
  -6   0  10        0.69        3.91      1.25 o
  -5   0  10       64.17       64.22      1.34 o
  -4   0  10      377.25      387.87     10.77 o
  -3   0  10      414.29      394.97      3.62 o
  -2   0  10     4553.21     4581.65    121.42 o
  -1   0  10     5827.50     5813.59      9.73 o
   0   0  10     4228.10     4274.56      8.59 o
   1   0  10      123.16      102.95      3.06 o
   2   0  10     7297.90     7603.68     56.29 o
   3   0  10     2546.36     2484.90     63.57 o
   4   0  10      581.21      556.97      7.56 o
   5   0  10      138.36      134.17      3.00 o
   6   0  10       43.07       44.45      1.69 o
   7   0  10      188.90      198.15     17.86 o
  -7   1  10       12.97       10.35      1.00 o
  -6   1  10       12.96       13.39      0.83 o
  -5   1  10      476.15      445.23      5.93 o
  -4   1  10      146.79      144.97      1.64 o
  -3   1  10       16.18       21.46      0.86 o
  -2   1  10      285.15      325.04      2.51 o
  -1   1  10      142.01      134.47      1.57 o
   0   1  10      867.52      891.94      4.41 o
   1   1  10       76.24       69.41      1.18 o
   2   1  10      340.56      342.72      1.76 o
   3   1  10      507.14      551.25      7.64 o
   4   1  10       40.96       41.00      1.01 o
   5   1  10        0.06        1.73      1.03 o
   6   1  10        0.84        2.52      1.12 o
   7   1  10       57.55       60.63      3.96 o
  -7   2  10       34.66       34.07      1.25 o
  -6   2  10       12.94       16.49      0.93 o
  -5   2  10      131.94      139.73      1.65 o
  -4   2  10        0.00        0.40      0.83 o
  -3   2  10      457.50      455.15      3.56 o
  -2   2  10      394.62      366.37      5.84 o
  -1   2  10      896.07     1023.89      4.73 o
   0   2  10      151.90      165.00      2.47 o
   1   2  10      303.31      336.87      2.64 o
   2   2  10       98.29       95.99      1.17 o
   3   2  10        1.12       -0.76      0.84 o
   4   2  10      248.87      243.93      2.28 o
   5   2  10      203.60      201.59      4.11 o
   6   2  10       19.23       19.75      1.06 o
   7   2  10       13.02       12.09      1.03 o
  -7   3  10       63.36       56.65      2.68 o
  -6   3  10       17.61       18.65      1.21 o
  -5   3  10        0.68        1.42      0.98 o
  -4   3  10      159.12      157.03      1.22 o
  -3   3  10      634.84      633.85      5.12 o
  -2   3  10      697.88      717.40      7.68 o
  -1   3  10      665.17      698.97      6.74 o
   0   3  10      923.60      888.79     10.38 o
   1   3  10     1523.26     1505.66     14.15 o
   2   3  10      555.13      555.99      7.62 o
   3   3  10       18.37       17.21      0.91 o
   4   3  10      786.30      780.08     10.39 o
   5   3  10      324.77      326.59      5.79 o
   6   3  10      114.15      116.57      1.28 o
  -6   4  10        7.38        9.89      1.08 o
  -5   4  10        6.80        7.80      0.83 o
  -4   4  10      205.85      211.61      2.39 o
  -3   4  10        7.09        8.64      0.93 o
  -2   4  10      144.32      146.74      1.69 o
  -1   4  10      330.19      326.58      5.50 o
   0   4  10        0.01        0.64      1.13 o
   1   4  10       74.03       71.94      1.14 o
   2   4  10      181.03      188.14      2.57 o
   3   4  10      163.89      167.75      3.49 o
   4   4  10      378.38      389.41     10.26 o
   5   4  10        4.65        4.91      1.03 o
   6   4  10       84.79       77.89      1.74 o
  -6   5  10        0.93        2.14      1.17 o
  -5   5  10        5.69        6.77      1.07 o
  -4   5  10        7.86        9.81      1.13 o
  -3   5  10       25.82       24.89      1.25 o
  -2   5  10       63.98       62.73      1.34 o
  -1   5  10        9.57        7.91      1.45 o
   0   5  10      189.38      181.82      1.75 o
   1   5  10       75.17       79.15      1.35 o
   2   5  10       30.65       29.50      0.99 o
   3   5  10       12.03       12.97      0.99 o
   4   5  10        0.33       -0.05      1.12 o
   5   5  10       68.05       63.89      1.49 o
   6   5  10        1.07        0.82      1.16 o
  -5   6  10        2.72        3.24      1.38 o
  -4   6  10        0.79        1.17      1.10 o
  -3   6  10       78.25       83.36      1.52 o
  -2   6  10       19.53       19.31      1.25 o
  -1   6  10       20.24       21.86      1.53 o
   0   6  10        5.51        5.71      1.37 o
   1   6  10       78.66       80.13      1.45 o
   2   6  10       14.89       16.58      1.21 o
   3   6  10       86.89       92.39      2.24 o
   4   6  10       28.61       28.00      1.24 o
   5   6  10        6.46        5.62      1.04 o
  -5   7  10       16.86       16.45      1.56 o
  -4   7  10       42.39       42.02      1.39 o
  -3   7  10        0.04        0.88      1.23 o
  -2   7  10        7.66        8.52      1.17 o
  -1   7  10       38.07       35.08      1.48 o
   0   7  10      158.68      174.90      2.40 o
   1   7  10      382.10      405.00      4.20 o
   2   7  10        0.23        0.77      1.16 o
   3   7  10       11.76       11.79      1.22 o
   4   7  10        0.77        1.21      1.31 o
  -4   8  10        0.32       -0.09      1.83 o
  -3   8  10        0.02        0.42      1.31 o
  -2   8  10      115.33      103.74      2.86 o
  -1   8  10       40.04       32.84      1.75 o
   0   8  10       39.61       35.99      2.02 o
   1   8  10       19.93       17.62      1.70 o
   2   8  10        0.46        1.35      1.37 o
   3   8  10       57.36       56.96      1.92 o
  -2   9  10        0.37        1.58      1.27 o
  -1   9  10       11.37        9.78      1.47 o
   0   9  10        5.92        6.63      1.94 o
   1   9  10        0.78        2.20      2.02 o
  -7   1  11        0.73        2.27      0.92 o
  -6   1  11       31.54       29.48      0.88 o
  -5   1  11        0.64        1.68      0.97 o
  -4   1  11      131.36      131.65      2.44 o
  -3   1  11      174.14      162.36      1.34 o
  -2   1  11       64.32       77.51      1.02 o
  -1   1  11      571.57      566.95      2.30 o
   0   1  11       23.32       13.55      2.38 o
   1   1  11      956.00      945.84      6.33 o
   2   1  11      157.68      169.02      2.04 o
   3   1  11       65.19       62.20      1.31 o
   4   1  11      281.06      276.66      4.34 o
   5   1  11       39.86       38.25      1.06 o
   6   1  11       42.58       43.38      1.40 o
   7   1  11        3.30        4.03      0.98 o
  -7   2  11        0.04        0.01      1.08 o
  -6   2  11       74.19       74.07      1.16 o
  -5   2  11      343.61      349.54      4.68 o
  -4   2  11      700.01      687.40      6.09 o
  -3   2  11       71.43       67.43      0.97 o
  -2   2  11       19.62       15.29      1.02 o
  -1   2  11       65.10      104.40      2.14 o
   0   2  11      773.07      764.63      5.25 o
   1   2  11     1759.21     1777.33     11.92 o
   2   2  11        0.01        0.89      0.98 o
   3   2  11      201.44      171.73      3.33 o
   4   2  11       23.88       23.44      0.98 o
   5   2  11        3.00        4.85      0.99 o
   6   2  11       17.65       19.27      1.10 o
  -7   3  11        5.89        6.36      1.14 o
  -6   3  11       24.66       27.23      1.08 o
  -5   3  11      171.82      172.30      1.14 o
  -4   3  11       84.04       79.09      1.05 o
  -3   3  11        3.77        3.67      0.82 o
  -2   3  11      133.01      143.22      1.52 o
  -1   3  11      313.76      284.87      3.40 o
   0   3  11        7.91        4.93      0.97 o
   1   3  11       58.10       52.90      1.13 o
   2   3  11       46.90       52.94      1.07 o
   3   3  11      387.33      364.53      6.60 o
   4   3  11      302.63      316.69      4.01 o
   5   3  11      119.86      126.80      2.60 o
   6   3  11        1.04        2.98      1.09 o
  -6   4  11       10.03       12.04      1.27 o
  -5   4  11       39.33       36.16      1.05 o
  -4   4  11       42.76       43.75      1.07 o
  -3   4  11      857.79      880.64      3.41 o
  -2   4  11      331.54      346.82      2.09 o
  -1   4  11      157.36      160.36      2.25 o
   0   4  11      134.66      135.49      1.89 o
   1   4  11      145.62      128.30      1.30 o
   2   4  11      331.92      316.80      5.39 o
   3   4  11      105.62       99.18      1.83 o
   4   4  11       13.48       15.98      1.16 o
   5   4  11      206.45      205.76      3.61 o
   6   4  11       89.12       85.55      3.22 o
  -6   5  11       65.87       72.98      1.32 o
  -5   5  11       30.38       32.06      1.06 o
  -4   5  11       26.77       27.87      1.12 o
  -3   5  11      271.42      272.40      4.07 o
  -2   5  11      943.83      945.06     14.30 o
  -1   5  11        0.46        0.07      1.45 o
   0   5  11       56.88       58.49      1.41 o
   1   5  11      139.90      139.94      1.74 o
   2   5  11       86.04       83.67      1.50 o
   3   5  11       55.97       59.70      1.08 o
   4   5  11       49.90       48.93      1.29 o
   5   5  11        5.17        4.26      1.00 o
   6   5  11       20.41       22.14      2.71 o
  -5   6  11        8.36        6.56      1.32 o
  -4   6  11        5.36        6.19      1.13 o
  -3   6  11        5.38        5.92      1.24 o
  -2   6  11      161.59      159.65      3.70 o
  -1   6  11      291.82      281.09      3.26 o
   0   6  11      171.41      173.40      3.13 o
   1   6  11      206.14      212.13      1.76 o
   2   6  11      308.07      324.06      1.95 o
   3   6  11       69.15       63.88      1.25 o
   4   6  11        8.77       10.46      1.26 o
   5   6  11       41.44       36.91      1.26 o
  -5   7  11        0.10        0.08      1.56 o
  -4   7  11        0.06        0.63      1.19 o
  -3   7  11        5.13        5.57      1.27 o
  -2   7  11       74.31       78.78      2.09 o
  -1   7  11       37.68       43.45      1.74 o
   0   7  11       73.18       68.68      2.06 o
   1   7  11       30.06       25.56      1.44 o
   2   7  11        1.39        2.40      1.25 o
   3   7  11       32.56       35.21      1.35 o
   4   7  11        6.27        6.59      1.50 o
  -3   8  11        5.74        5.28      1.36 o
  -2   8  11       27.32       26.90      1.44 o
  -1   8  11      159.70      146.43      8.14 o
   0   8  11       24.29       22.48      1.98 o
   1   8  11        2.72        2.52      1.41 o
   2   8  11       15.94       14.16      1.49 o
   3   8  11        2.38        1.48      1.60 o
  -1   9  11        1.36        0.87      1.38 o
   0   9  11        6.46        6.21      1.94 o
   1   9  11        4.88        6.22      2.35 o
  -7   0  12        3.78        5.77      1.39 o
  -6   0  12        7.99       11.32      1.27 o
  -5   0  12        7.66       10.15      1.20 o
  -4   0  12       21.83       23.07      1.41 o
  -3   0  12       15.85       12.18      1.12 o
  -2   0  12     1120.27     1184.25     14.06 o
  -1   0  12        4.40        4.43      1.45 o
   0   0  12      456.85      458.19      5.07 o
   1   0  12     1022.29      982.58     12.23 o
   2   0  12     1450.00     1485.32     22.47 o
   3   0  12       13.86       10.67      1.04 o
   4   0  12      364.12      327.45      3.38 o
   5   0  12       66.25       70.91      1.83 o
   6   0  12        0.12        0.66      1.31 o
   7   0  12        2.93        4.10      1.83 o
  -7   1  12      134.02      131.96      4.25 o
  -6   1  12        2.90        2.75      0.91 o
  -5   1  12      130.40      122.25      1.61 o
  -4   1  12      655.45      634.87      5.70 o
  -3   1  12     1498.36     1498.48     12.60 o
  -2   1  12      856.53      831.16      7.04 o
  -1   1  12      378.11      396.57      1.97 o
   0   1  12     2059.09     2122.76     15.58 o
   1   1  12     2818.10     2752.56     13.51 o
   2   1  12     1628.37     1549.75      9.17 o
   3   1  12        0.48        0.87      1.00 o
   4   1  12      160.14      158.30      3.25 o
   5   1  12       91.26       94.67      1.74 o
   6   1  12       94.57       99.76      2.80 o
   7   1  12       44.03       44.98      3.05 o
  -7   2  12        0.21        0.89      0.98 o
  -6   2  12       33.88       32.51      1.00 o
  -5   2  12      137.70      150.41      1.69 o
  -4   2  12      332.20      330.29      3.65 o
  -3   2  12        9.63        8.69      0.93 o
  -2   2  12      145.78      131.15      1.49 o
  -1   2  12      279.49      230.74      1.60 o
   0   2  12        2.07        1.58      1.12 o
   1   2  12       71.62       81.82      8.15 o
   2   2  12      708.39      702.68      7.96 o
   3   2  12      154.07      135.57      1.44 o
   4   2  12      274.68      263.90      3.27 o
   5   2  12      278.10      277.10      4.60 o
   6   2  12       11.50        9.44      0.99 o
  -7   3  12        3.27        4.82      1.11 o
  -6   3  12        0.00        0.47      0.94 o
  -5   3  12        8.52        9.56      0.92 o
  -4   3  12      205.68      213.13      1.62 o
  -3   3  12       22.79       23.39      1.00 o
  -2   3  12       27.37       23.59      1.14 o
  -1   3  12       19.57       20.17      1.01 o
   0   3  12       17.61       25.25      0.95 o
   1   3  12      321.75      317.39      3.96 o
   2   3  12      131.94      137.95      2.38 o
   3   3  12       66.29       63.43      1.39 o
   4   3  12       94.08       90.73      2.29 o
   5   3  12       24.30       23.19      1.11 o
   6   3  12        3.58        5.07      1.02 o
  -6   4  12       56.29       56.05      2.34 o
  -5   4  12       58.44       63.09      1.13 o
  -4   4  12       95.32       99.22      1.11 o
  -3   4  12      183.92      186.34      1.45 o
  -2   4  12        0.08        0.22      1.19 o
  -1   4  12      472.92      471.03      4.97 o
   0   4  12      253.00      250.85      3.37 o
   1   4  12       18.66       17.65      0.95 o
   2   4  12       50.54       45.99      1.03 o
   3   4  12      130.80      136.92      1.82 o
   4   4  12       27.53       32.39      1.06 o
   5   4  12        2.95        2.83      1.04 o
   6   4  12        0.30        1.11      0.94 o
  -6   5  12        0.30        0.08      1.27 o
  -5   5  12        8.31        9.01      0.98 o
  -4   5  12        0.83        1.37      0.97 o
  -3   5  12      157.78      156.62      3.61 o
  -2   5  12        7.42        7.57      1.11 o
  -1   5  12       12.11       12.15      1.55 o
   0   5  12      324.86      336.42      3.53 o
   1   5  12        5.74        4.26      1.18 o
   2   5  12       16.66       17.05      0.99 o
   3   5  12       30.30       33.29      1.02 o
   4   5  12        9.15        6.57      1.05 o
   5   5  12        0.37        0.53      0.98 o
  -5   6  12       51.28       49.84      1.46 o
  -4   6  12      137.52      137.39      1.96 o
  -3   6  12        9.58        7.44      1.27 o
  -2   6  12        3.76        4.56      1.22 o
  -1   6  12       64.75       68.99      1.80 o
   0   6  12        8.43        9.09      1.30 o
   1   6  12        0.47        1.32      1.22 o
   2   6  12      209.71      216.91      4.07 o
   3   6  12      468.63      455.17      7.58 o
   4   6  12      190.01      181.19      3.65 o
   5   6  12        1.55        1.40      1.15 o
  -4   7  12        1.94        2.16      1.23 o
  -3   7  12        3.68        2.83      1.14 o
  -2   7  12       84.27       72.40      1.50 o
  -1   7  12       12.18       11.58      1.64 o
   0   7  12       39.30       40.94      1.79 o
   1   7  12        6.02        6.10      1.26 o
   2   7  12        3.96        4.11      1.33 o
   3   7  12       29.08       30.05      1.32 o
   4   7  12       69.02       57.65      2.21 o
  -3   8  12        2.67        3.01      1.46 o
  -2   8  12       33.30       38.65      1.66 o
  -1   8  12      326.46      321.99     10.08 o
   0   8  12       79.36       81.07      2.23 o
   1   8  12        4.16        4.60      1.53 o
   2   8  12        0.88        3.27      1.52 o
   3   8  12       65.80       62.03      1.86 o
  -1   9  12        0.65        1.57      1.54 o
   0   9  12        1.65        3.10      2.10 o
  -7   1  13        5.55        8.01      1.16 o
  -6   1  13       68.76       68.81      1.95 o
  -5   1  13      265.99      260.84      3.18 o
  -4   1  13       43.49       42.98      1.24 o
  -3   1  13       66.50       68.67      1.06 o
  -2   1  13       21.84       17.92      0.97 o
  -1   1  13       36.53       44.23      1.15 o
   0   1  13      135.30      138.87      1.50 o
   1   1  13      290.93      320.47      9.05 o
   2   1  13       10.97        7.41      0.92 o
   3   1  13       20.20       23.13      1.07 o
   4   1  13       97.27       87.03      1.70 o
   5   1  13      101.13       96.96      1.81 o
   6   1  13       69.31       74.17      1.94 o
  -7   2  13       25.18       27.47      1.19 o
  -6   2  13        1.59        1.96      1.05 o
  -5   2  13       14.33       16.07      0.98 o
  -4   2  13        4.75        6.46      0.84 o
  -3   2  13      751.46      717.83      7.17 o
  -2   2  13     2088.69     2057.38     27.34 o
  -1   2  13      876.76      877.45      5.34 o
   0   2  13      479.19      503.48      4.48 o
   1   2  13      774.92      770.48      4.20 o
   2   2  13     1701.60     1734.04     17.93 o
   3   2  13      682.92      661.73      7.20 o
   4   2  13       12.41       13.32      1.22 o
   5   2  13       66.17       64.85      1.22 o
   6   2  13      284.00      273.87      6.55 o
  -7   3  13       33.44       34.55      1.23 o
  -6   3  13       20.22       21.68      1.11 o
  -5   3  13      145.86      149.15      2.14 o
  -4   3  13        9.30       12.52      0.95 o
  -3   3  13      391.42      381.81      1.92 o
  -2   3  13      141.81      131.14      1.46 o
  -1   3  13      117.11      116.83      1.31 o
   0   3  13       68.52       64.32      1.06 o
   1   3  13        0.01       -0.06      1.03 o
   2   3  13       10.03       11.81      0.92 o
   3   3  13        4.19        6.50      0.95 o
   4   3  13       24.51       25.57      1.01 o
   5   3  13        0.84        0.47      0.84 o
   6   3  13        4.50        4.33      0.95 o
  -6   4  13        0.04        2.00      1.18 o
  -5   4  13        8.12        9.03      1.01 o
  -4   4  13        1.06        1.01      0.90 o
  -3   4  13       34.85       31.72      1.00 o
  -2   4  13      507.60      481.82      4.59 o
  -1   4  13      140.55      147.76      2.16 o
   0   4  13      765.88      762.34     17.02 o
   1   4  13      797.48      809.42     10.49 o
   2   4  13      385.30      385.94      5.98 o
   3   4  13      105.25       98.81      1.68 o
   4   4  13       53.79       49.60      1.10 o
   5   4  13        1.38        0.89      1.06 o
   6   4  13        9.69        9.76      1.07 o
  -6   5  13       16.42       16.56      1.36 o
  -5   5  13       35.99       38.24      1.18 o
  -4   5  13      145.39      155.96      3.58 o
  -3   5  13       33.25       29.58      1.60 o
  -2   5  13       21.48       25.25      1.56 o
  -1   5  13      559.45      557.72      4.49 o
   0   5  13      723.52      730.96      8.14 o
   1   5  13      770.53      780.89      7.75 o
   2   5  13       49.53       49.83      1.09 o
   3   5  13       20.58       21.68      1.04 o
   4   5  13      350.85      356.92      5.65 o
   5   5  13      116.07      125.12      4.27 o
  -5   6  13        5.28        4.87      1.24 o
  -4   6  13       84.60       81.15      1.57 o
  -3   6  13       46.04       41.22      1.23 o
  -2   6  13        5.14        5.82      1.43 o
  -1   6  13       18.66       19.56      1.53 o
   0   6  13       11.04       10.36      1.30 o
   1   6  13       63.20       59.60      1.35 o
   2   6  13       36.70       39.04      1.30 o
   3   6  13       10.74        9.79      1.07 o
   4   6  13       55.14       57.20      1.57 o
   5   6  13        6.75        7.51      1.23 o
  -4   7  13        3.92        4.25      1.43 o
  -3   7  13        0.14        0.32      1.18 o
  -2   7  13        4.58        4.11      1.34 o
  -1   7  13       32.52       38.48      1.73 o
   0   7  13       80.66       78.23      1.98 o
   1   7  13        0.09        0.08      1.26 o
   2   7  13       24.45       24.15      1.38 o
   3   7  13        0.16        0.56      1.24 o
   4   7  13       35.82       36.38      1.63 o
  -3   8  13       22.90       22.23      3.41 o
  -2   8  13       56.51       50.02      2.89 o
  -1   8  13        1.46        1.27      1.76 o
   0   8  13        1.08        2.93      1.97 o
   1   8  13        0.72        0.91      1.47 o
   2   8  13        2.16        4.27      1.49 o
   3   8  13        0.37        0.78      2.09 o
  -7   0  14       35.13       27.66      2.62 o
  -6   0  14      179.55      200.27      2.16 o
  -5   0  14     1227.88     1248.03      4.06 o
  -4   0  14      836.61      845.08      5.30 o
  -3   0  14       15.63       15.77      1.04 o
  -2   0  14      375.42      329.05      4.51 o
  -1   0  14      696.15      898.55      4.29 o
   0   0  14     1522.97     1572.18      4.77 o
   1   0  14       10.86       12.03      1.25 o
   2   0  14      486.54      438.50      9.32 o
   3   0  14      451.35      372.88      7.89 o
   4   0  14      328.75      304.42      6.60 o
   5   0  14      244.54      224.61      2.12 o
   6   0  14       64.26       61.73      1.89 o
  -7   1  14       43.06       38.79      2.13 o
  -6   1  14       50.99       54.74      1.25 o
  -5   1  14        8.60       11.26      0.97 o
  -4   1  14        0.12        1.30      0.89 o
  -3   1  14       92.68       90.86      1.13 o
  -2   1  14      733.65      765.10      6.66 o
  -1   1  14        0.95        1.41      0.81 o
   0   1  14      157.05      176.50      1.78 o
   1   1  14        0.03       -0.04      1.01 o
   2   1  14      171.97      171.02      1.30 o
   3   1  14      663.71      638.99      6.36 o
   4   1  14       20.25       25.36      0.94 o
   5   1  14        0.00        1.32      1.09 o
   6   1  14       35.92       38.11      1.31 o
  -7   2  14        1.44        1.15      1.18 o
  -6   2  14        5.71        6.87      1.07 o
  -5   2  14        7.01        6.42      1.10 o
  -4   2  14        1.96        2.58      0.92 o
  -3   2  14      238.90      243.72      2.33 o
  -2   2  14       45.55       49.26      1.18 o
  -1   2  14      241.45      238.03      4.09 o
   0   2  14      790.29      798.70      8.42 o
   1   2  14      587.13      575.74      6.95 o
   2   2  14       18.22       14.29      0.98 o
   3   2  14        6.26        8.03      0.92 o
   4   2  14       31.88       33.02      1.15 o
   5   2  14       78.62       80.77      1.18 o
   6   2  14       49.90       50.15      1.88 o
  -6   3  14        0.27       -0.24      1.09 o
  -5   3  14        3.12        3.51      0.91 o
  -4   3  14      505.18      500.52      4.98 o
  -3   3  14      793.24      783.66      9.24 o
  -2   3  14      444.40      420.97      2.95 o
  -1   3  14       58.00       60.91      1.27 o
   0   3  14       80.52       68.23      1.17 o
   1   3  14     1129.70     1080.76     16.57 o
   2   3  14      115.36      112.07      1.37 o
   3   3  14        0.37        2.16      0.86 o
   4   3  14      167.06      161.80      3.44 o
   5   3  14       21.49       21.74      0.99 o
   6   3  14       27.64       22.80      1.03 o
  -6   4  14       25.11       23.57      1.27 o
  -5   4  14       11.46       11.33      1.02 o
  -4   4  14       44.43       39.47      1.10 o
  -3   4  14       79.98       79.37      1.20 o
  -2   4  14      189.06      186.69      1.72 o
  -1   4  14       46.67       46.55      1.29 o
   0   4  14        0.55        1.74      1.32 o
   1   4  14       10.19        9.83      1.01 o
   2   4  14      316.07      304.22      6.34 o
   3   4  14      438.02      433.81      8.13 o
   4   4  14       31.03       31.48      1.14 o
   5   4  14       73.75       74.19      1.12 o
   6   4  14       64.45       60.70      2.52 o
  -6   5  14        0.30        1.79      1.19 o
  -5   5  14        0.06        0.55      1.05 o
  -4   5  14        2.04        2.42      1.06 o
  -3   5  14       47.08       44.68      1.31 o
  -2   5  14       42.93       39.82      1.57 o
  -1   5  14       45.36       42.28      1.26 o
   0   5  14       29.26       32.05      1.31 o
   1   5  14       21.14       18.64      1.20 o
   2   5  14      111.03      115.43      1.30 o
   3   5  14        2.64        3.80      1.00 o
   4   5  14       82.48       79.61      1.93 o
   5   5  14        8.15        8.20      1.15 o
  -5   6  14       11.16       11.79      1.28 o
  -4   6  14       26.43       23.31      3.08 o
  -3   6  14       19.36       21.39      1.18 o
  -2   6  14        0.14        2.65      1.56 o
  -1   6  14        0.21        1.49      1.51 o
   0   6  14       20.02       22.26      1.35 o
   1   6  14      160.50      166.28      2.36 o
   2   6  14       46.50       45.85      1.32 o
   3   6  14       10.52       10.02      1.12 o
   4   6  14       22.97       20.80      1.14 o
  -4   7  14       35.68       31.66      1.57 o
  -3   7  14       53.94       50.41      1.72 o
  -2   7  14      139.79      125.43      3.95 o
  -1   7  14       34.23       35.00      3.53 o
   0   7  14        4.29        7.27      1.69 o
   1   7  14        9.72       13.48      1.35 o
   2   7  14        0.03        0.70      1.30 o
   3   7  14        2.29        3.16      1.30 o
   4   7  14       26.88       25.79      1.48 o
  -3   8  14        5.84        6.24      1.29 o
  -2   8  14        4.36        5.04      1.44 o
  -1   8  14        0.89        1.93      1.75 o
   0   8  14       66.37       61.11      2.03 o
   1   8  14       22.66       21.00      1.68 o
   2   8  14        3.64        3.25      1.46 o
  -7   1  15       12.14       10.31      1.31 o
  -6   1  15        3.61        3.95      1.16 o
  -5   1  15      130.04      131.30      3.26 o
  -4   1  15      247.91      248.27      1.41 o
  -3   1  15       36.75       38.96      1.00 o
  -2   1  15       15.46       12.12      0.96 o
  -1   1  15      338.14      334.59      3.77 o
   0   1  15      603.64      563.35      5.38 o
   1   1  15      837.30      828.00      8.15 o
   2   1  15       47.43       43.20      1.30 o
   3   1  15      221.20      206.07      1.80 o
   4   1  15      177.37      185.96      6.39 o
   5   1  15       64.12       73.35      1.71 o
   6   1  15       12.99       13.97      1.27 o
  -7   2  15        2.80        2.20      1.16 o
  -6   2  15        0.36        1.59      1.19 o
  -5   2  15       10.90       11.13      1.01 o
  -4   2  15       97.31      102.41      1.29 o
  -3   2  15       49.29       47.68      1.05 o
  -2   2  15      174.46      180.59      1.49 o
  -1   2  15      199.43      194.09      3.01 o
   0   2  15      313.67      327.51      3.45 o
   1   2  15       44.59       44.19      1.13 o
   2   2  15       20.62       26.11      1.08 o
   3   2  15        0.32        1.39      1.00 o
   4   2  15      147.26      136.25      1.33 o
   5   2  15        0.90        1.98      1.00 o
   6   2  15        0.78        1.73      0.99 o
  -6   3  15       57.11       60.19      3.48 o
  -5   3  15      186.03      188.53      1.48 o
  -4   3  15       64.73       66.88      1.14 o
  -3   3  15        0.12        0.11      0.86 o
  -2   3  15       76.66       80.97      1.37 o
  -1   3  15      574.48      536.37      8.25 o
   0   3  15     1578.18     1534.13     21.33 o
   1   3  15      318.44      323.26      2.64 o
   2   3  15       64.79       68.93      1.22 o
   3   3  15       38.23       43.21      1.18 o
   4   3  15       51.97       55.56      1.66 o
   5   3  15       27.55       28.03      1.03 o
   6   3  15       17.13       17.87      1.10 o
  -6   4  15       19.26       21.28      1.37 o
  -5   4  15       34.19       36.80      1.02 o
  -4   4  15        0.58        1.33      1.06 o
  -3   4  15       97.67       95.45      1.16 o
  -2   4  15      327.81      342.02      3.31 o
  -1   4  15      434.03      432.68      2.83 o
   0   4  15       30.97       27.76      1.18 o
   1   4  15      394.58      395.84      7.56 o
   2   4  15     1014.13      998.15     16.99 o
   3   4  15      506.58      489.54      9.35 o
   4   4  15       52.61       54.61      1.05 o
   5   4  15        1.10        0.94      1.09 o
  -5   5  15       33.51       33.49      1.33 o
  -4   5  15       10.23       10.26      0.98 o
  -3   5  15        9.63        9.89      1.17 o
  -2   5  15      115.19      110.32      3.91 o
  -1   5  15        2.56        2.20      1.05 o
   0   5  15        1.92        2.72      1.19 o
   1   5  15        9.79       10.83      1.03 o
   2   5  15       11.03        9.41      1.01 o
   3   5  15       17.31       19.83      1.36 o
   4   5  15        7.80        7.92      1.07 o
   5   5  15       26.55       23.31      1.48 o
  -5   6  15       26.94       29.22      1.77 o
  -4   6  15       24.71       23.98      1.54 o
  -3   6  15      179.90      180.01      2.08 o
  -2   6  15      195.36      191.92      2.17 o
  -1   6  15      134.80      137.63      2.00 o
   0   6  15        0.23        0.29      1.23 o
   1   6  15       54.90       59.65      1.36 o
   2   6  15       24.10       29.77      1.23 o
   3   6  15      249.62      248.68      2.68 o
   4   6  15       19.06       18.25      1.16 o
  -4   7  15        8.58       10.14      1.50 o
  -3   7  15       22.48       21.60      1.69 o
  -2   7  15        0.02        1.13      1.16 o
  -1   7  15        0.02        0.80      1.66 o
   0   7  15        4.50        5.48      1.55 o
   1   7  15        4.53        5.39      1.34 o
   2   7  15        0.58        1.66      1.26 o
   3   7  15       11.83       11.61      1.31 o
  -3   8  15        1.36        2.35      2.64 o
  -2   8  15        0.59        0.96      1.45 o
  -1   8  15        5.74        4.90      1.79 o
   0   8  15        6.11        7.54      1.83 o
   1   8  15        1.42        1.68      1.58 o
   2   8  15        1.49        3.10      1.47 o
  -7   0  16       22.96       29.66      3.33 o
  -6   0  16       23.87       21.86      1.66 o
  -5   0  16       15.60       16.52      1.59 o
  -4   0  16      379.90      384.32      3.20 o
  -3   0  16     1092.91     1089.89     11.31 o
  -2   0  16     1189.85     1189.47      3.96 o
  -1   0  16        2.37        2.91      1.56 o
   0   0  16       75.06       59.08      1.41 o
   1   0  16     1730.17     1696.87     10.33 o
   2   0  16      686.91      677.40      2.95 o
   3   0  16      336.93      324.77      3.58 o
   4   0  16      132.07      126.85      1.65 o
   5   0  16      506.70      502.00     11.35 o
   6   0  16      483.91      466.42     50.90 o
  -7   1  16       68.35       73.69      3.99 o
  -6   1  16       77.93       78.08      1.35 o
  -5   1  16       54.34       60.25      1.23 o
  -4   1  16      173.32      169.12      2.02 o
  -3   1  16     1267.04     1242.55      5.35 o
  -2   1  16      238.38      225.84      2.48 o
  -1   1  16        0.50       -0.40      0.92 o
   0   1  16      262.86      268.56      1.60 o
   1   1  16      199.25      198.57      2.76 o
   2   1  16      299.13      294.86      4.18 o
   3   1  16        5.36        6.61      1.26 o
   4   1  16       18.21       16.40      1.11 o
   5   1  16       90.25       84.50      1.48 o
   6   1  16       30.99       32.12      2.01 o
  -6   2  16       38.12       39.17      1.57 o
  -5   2  16      135.65      141.31      2.05 o
  -4   2  16       28.60       31.79      1.00 o
  -3   2  16        0.28        1.04      0.88 o
  -2   2  16      552.38      558.05      6.14 o
  -1   2  16      194.08      199.51      3.04 o
   0   2  16      934.35      946.86     10.17 o
   1   2  16      303.05      306.94      1.63 o
   2   2  16      513.00      535.31      7.38 o
   3   2  16       11.15       11.89      0.94 o
   4   2  16       70.63       78.33      1.04 o
   5   2  16       29.59       33.33      1.22 o
   6   2  16        0.01        0.98      1.25 o
  -6   3  16        0.40        1.70      1.09 o
  -5   3  16        1.95        3.48      1.01 o
  -4   3  16       35.82       44.49      1.09 o
  -3   3  16      381.89      373.79      2.41 o
  -2   3  16       99.21       98.78      1.39 o
  -1   3  16      130.35      130.35      1.26 o
   0   3  16      884.43      849.52     10.87 o
   1   3  16       72.39       73.79      1.25 o
   2   3  16      443.56      438.94      8.30 o
   3   3  16       38.22       38.72      1.07 o
   4   3  16       98.78      104.06      1.73 o
   5   3  16       99.04      102.55      3.81 o
   6   3  16        0.58        1.77      1.08 o
  -6   4  16        0.47       -0.07      1.16 o
  -5   4  16        7.01        8.01      1.02 o
  -4   4  16        0.48        1.11      0.85 o
  -3   4  16        2.33        2.94      1.02 o
  -2   4  16      194.65      191.72      3.30 o
  -1   4  16      147.17      147.31      1.92 o
   0   4  16        3.20        3.51      1.04 o
   1   4  16      519.83      501.03     10.53 o
   2   4  16       28.11       28.03      1.07 o
   3   4  16        2.80        4.19      1.03 o
   4   4  16        4.80        5.20      0.94 o
   5   4  16        0.08        0.65      1.10 o
  -5   5  16        0.76       -0.29      1.31 o
  -4   5  16        0.78        1.90      1.04 o
  -3   5  16       53.34       45.42      1.73 o
  -2   5  16        9.05        8.46      1.24 o
  -1   5  16        4.03        4.19      1.26 o
   0   5  16        3.30        3.90      1.04 o
   1   5  16       46.80       45.16      1.14 o
   2   5  16       30.43       31.85      1.07 o
   3   5  16       15.67       16.90      1.07 o
   4   5  16       15.95       15.50      1.11 o
   5   5  16       13.48       12.40      1.20 o
  -5   6  16       27.51       25.69      3.60 o
  -4   6  16       25.52       27.34      1.29 o
  -3   6  16        0.05       -0.32      1.53 o
  -2   6  16       13.02       13.06      1.67 o
  -1   6  16       99.52      105.89      3.47 o
   0   6  16      241.20      242.51      2.03 o
   1   6  16       20.11       21.35      1.84 o
   2   6  16        0.01        1.83      1.13 o
   3   6  16        3.00        3.85      1.08 o
   4   6  16        0.53        0.85      1.13 o
  -4   7  16        7.01        7.57      1.50 o
  -3   7  16        0.44        0.78      1.20 o
  -2   7  16       21.14       21.83      3.20 o
  -1   7  16       53.01       51.65      3.67 o
   0   7  16       19.77       22.57      1.60 o
   1   7  16       57.53       56.82      1.51 o
   2   7  16        3.94        5.20      1.30 o
   3   7  16       37.15       41.25      1.43 o
  -2   8  16        0.56        1.18      1.48 o
  -1   8  16        9.61       10.86      1.84 o
   0   8  16       19.81       22.06      1.99 o
   1   8  16        0.11        0.68      1.54 o
   2   8  16        3.83        4.59      1.71 o
  -6   1  17        3.12        2.66      1.18 o
  -5   1  17       19.54       20.02      1.16 o
  -4   1  17      123.35      119.01      1.97 o
  -3   1  17      241.39      234.37      1.49 o
  -2   1  17        6.16        9.49      0.98 o
  -1   1  17       86.10       87.15      1.27 o
   0   1  17        0.29       -1.02      1.06 o
   1   1  17      141.02      134.86      2.51 o
   2   1  17       40.45       37.95      1.15 o
   3   1  17      247.90      234.17      2.99 o
   4   1  17       12.41       16.43      1.11 o
   5   1  17        5.00        4.43      1.04 o
   6   1  17       50.66       58.01      2.93 o
  -6   2  17       82.58       80.99      1.30 o
  -5   2  17      287.53      287.90      2.54 o
  -4   2  17      127.46      127.31      2.04 o
  -3   2  17       13.95       14.58      0.98 o
  -2   2  17      708.15      681.89      6.44 o
  -1   2  17        7.03       11.45      0.96 o
   0   2  17       55.13       51.57      1.24 o
   1   2  17      533.06      532.26      6.55 o
   2   2  17     1282.27     1253.41      4.89 o
   3   2  17      658.02      647.96      5.88 o
   4   2  17       32.49       35.01      1.14 o
   5   2  17        0.02        2.13      1.02 o
   6   2  17      115.30      123.43      6.85 o
  -6   3  17        3.96        5.08      1.28 o
  -5   3  17       47.58       46.81      1.25 o
  -4   3  17       71.80       79.28      1.18 o
  -3   3  17       10.04        8.15      0.98 o
  -2   3  17       35.80       38.26      1.08 o
  -1   3  17       28.47       32.53      1.16 o
   0   3  17      271.56      276.82      5.39 o
   1   3  17      112.10      105.72      1.31 o
   2   3  17       49.47       53.15      1.70 o
   3   3  17       95.71       93.68      2.10 o
   4   3  17        3.33        4.19      1.12 o
   5   3  17       25.16       25.50      1.14 o
  -6   4  17        7.51        7.94      1.23 o
  -5   4  17       11.57       12.99      1.06 o
  -4   4  17        0.37        0.80      0.97 o
  -3   4  17       19.28       15.79      1.10 o
  -2   4  17       73.10       68.99      1.37 o
  -1   4  17       57.77       58.21      1.33 o
   0   4  17      199.01      203.65      1.68 o
   1   4  17      462.09      451.78      9.84 o
   2   4  17       42.58       42.76      1.19 o
   3   4  17      175.59      172.64      4.39 o
   4   4  17        5.32        6.19      1.08 o
   5   4  17        3.53        3.95      1.15 o
  -5   5  17       89.99       85.82      4.50 o
  -4   5  17      222.05      221.09      2.48 o
  -3   5  17      170.90      167.03      2.66 o
  -2   5  17       62.96       56.00      1.50 o
  -1   5  17      168.51      168.54      5.80 o
   0   5  17      303.56      309.22      5.10 o
   1   5  17      137.27      141.34      2.53 o
   2   5  17        0.15        1.01      1.02 o
   3   5  17        9.43        9.60      1.05 o
   4   5  17      106.71       99.10      2.47 o
   5   5  17       94.70       90.00      6.17 o
  -5   6  17        2.49        2.57      2.53 o
  -4   6  17        3.50        2.52      1.13 o
  -3   6  17       16.35       16.92      1.37 o
  -2   6  17        5.84        6.95      1.64 o
  -1   6  17       34.53       30.38      1.58 o
   0   6  17       13.57       12.06      1.34 o
   1   6  17        6.10        7.24      1.23 o
   2   6  17       22.48       22.39      1.16 o
   3   6  17        0.16        1.60      1.08 o
   4   6  17       76.82       72.90      2.86 o
  -3   7  17        4.24        4.96      1.43 o
  -2   7  17        1.69        1.35      1.42 o
  -1   7  17       22.66       21.06      1.47 o
   0   7  17        8.77        9.02      1.51 o
   1   7  17        9.90       12.74      1.45 o
   2   7  17       16.01       15.55      1.38 o
   3   7  17        1.64        0.67      1.38 o
  -2   8  17       18.00       14.97      1.57 o
  -1   8  17        0.51        2.95      1.85 o
   0   8  17        5.57        3.20      1.85 o
   1   8  17        0.36        0.66      1.57 o
  -6   0  18       32.49       34.49      3.67 o
  -5   0  18        0.90        2.32      1.77 o
  -4   0  18      264.38      274.24      2.00 o
  -3   0  18      369.39      375.03      4.56 o
  -2   0  18       70.33       70.68      1.66 o
  -1   0  18     1094.52     1087.70      3.98 o
   0   0  18     1331.43     1365.45     11.83 o
   1   0  18      339.34      334.64      2.25 o
   2   0  18      116.15      108.32      3.62 o
   3   0  18       10.56        4.72      1.52 o
   4   0  18       44.50       34.68      1.47 o
   5   0  18       13.78       13.09      1.70 o
   6   0  18        6.00        6.92      1.83 o
  -6   1  18       52.93       53.36      1.22 o
  -5   1  18      228.96      245.09      5.07 o
  -4   1  18       46.45       46.78      1.03 o
  -3   1  18      221.62      217.56      1.85 o
  -2   1  18      496.19      488.18      5.05 o
  -1   1  18      691.23      651.72      4.42 o
   0   1  18     1091.61     1086.68      6.62 o
   1   1  18        0.54        0.86      0.86 o
   2   1  18       28.06       26.38      1.12 o
   3   1  18      366.04      371.11      3.67 o
   4   1  18       57.19       70.32      1.30 o
   5   1  18       46.61       50.01      1.27 o
   6   1  18        0.23        0.98      1.17 o
  -6   2  18        6.38        6.69      1.23 o
  -5   2  18        9.21        9.32      1.07 o
  -4   2  18      134.08      130.65      1.33 o
  -3   2  18       82.47       86.96      1.61 o
  -2   2  18      117.13      122.17      1.73 o
  -1   2  18      151.98      154.23      1.68 o
   0   2  18        3.84        5.27      0.90 o
   1   2  18      231.80      227.01      1.84 o
   2   2  18      502.47      498.79      3.06 o
   3   2  18      198.69      202.89      3.85 o
   4   2  18       44.28       38.48      1.22 o
   5   2  18      120.45      114.85      1.43 o
  -6   3  18       64.21       68.55      2.92 o
  -5   3  18        1.80        1.10      1.04 o
  -4   3  18       27.14       29.68      1.11 o
  -3   3  18       36.49       38.08      1.08 o
  -2   3  18       74.34       65.61      1.45 o
  -1   3  18       61.98       60.28      1.25 o
   0   3  18      244.90      229.08      2.43 o
   1   3  18      158.85      164.48      1.35 o
   2   3  18       89.04       99.51      1.50 o
   3   3  18        6.96        5.96      1.09 o
   4   3  18       29.02       27.02      1.18 o
   5   3  18        9.38       11.53      1.29 o
  -6   4  18        2.50        2.01      1.28 o
  -5   4  18       24.72       24.73      1.11 o
  -4   4  18       27.43       26.51      1.03 o
  -3   4  18      140.03      142.31      1.94 o
  -2   4  18      449.56      439.01      5.25 o
  -1   4  18       76.47       69.89      1.23 o
   0   4  18        0.29        0.04      1.02 o
   1   4  18      106.31      104.34      2.70 o
   2   4  18       52.05       53.86      1.37 o
   3   4  18       74.72       74.04      3.12 o
   4   4  18       28.62       26.09      1.13 o
   5   4  18       21.61       19.26      1.22 o
  -5   5  18        2.48        0.94      1.29 o
  -4   5  18        7.14        6.50      1.22 o
  -3   5  18        0.41        1.30      1.13 o
  -2   5  18       43.11       39.63      1.43 o
  -1   5  18       20.48       21.15      1.11 o
   0   5  18       43.56       40.19      1.27 o
   1   5  18       57.05       55.68      1.16 o
   2   5  18       17.86       16.58      0.99 o
   3   5  18       27.19       27.81      1.11 o
   4   5  18        0.84        1.44      1.04 o
  -4   6  18        9.37        6.86      1.15 o
  -3   6  18       29.17       29.68      1.45 o
  -2   6  18       48.32       46.46      1.52 o
  -1   6  18        5.75        6.31      1.44 o
   0   6  18       35.65       34.43      1.45 o
   1   6  18       99.61       94.50      1.94 o
   2   6  18        4.78        6.39      1.16 o
   3   6  18        7.59        8.27      1.23 o
   4   6  18        0.97        1.12      1.24 o
  -3   7  18       10.04       12.31      1.31 o
  -2   7  18        5.97        7.40      1.48 o
  -1   7  18        0.22       -0.59      1.75 o
   0   7  18       11.21       11.89      1.56 o
   1   7  18       11.09       11.26      1.42 o
   2   7  18        8.50       11.58      1.35 o
   3   7  18        0.61        1.08      2.09 o
  -1   8  18        1.41        1.96      1.88 o
   0   8  18       27.77       27.81      3.38 o
  -6   1  19        0.07        0.84      1.21 o
  -5   1  19       67.80       68.40      1.21 o
  -4   1  19      125.45      130.78      1.49 o
  -3   1  19       49.08       50.51      0.98 o
  -2   1  19        0.47        0.63      0.97 o
  -1   1  19       58.10       52.32      1.12 o
   0   1  19     1197.97     1189.69      7.35 o
   1   1  19        0.04        3.29      1.40 o
   2   1  19       28.82       27.82      1.15 o
   3   1  19       37.07       38.10      1.07 o
   4   1  19       71.53       74.92      1.38 o
   5   1  19       87.59       83.44      4.42 o
  -6   2  19        9.78        9.74      1.24 o
  -5   2  19        3.20        3.75      1.08 o
  -4   2  19       73.12       77.84      1.57 o
  -3   2  19       57.10       63.76      1.03 o
  -2   2  19       62.13       58.05      1.21 o
  -1   2  19       28.15       28.87      1.02 o
   0   2  19      594.11      559.50      6.05 o
   1   2  19      911.41      906.52      6.96 o
   2   2  19        2.87        5.81      1.00 o
   3   2  19        0.03        1.36      0.98 o
   4   2  19       18.62       20.71      1.04 o
   5   2  19      132.38      139.56      4.38 o
  -6   3  19        0.23        0.20      1.27 o
  -5   3  19       26.41       29.06      1.05 o
  -4   3  19       97.62       93.70      1.86 o
  -3   3  19      527.95      507.83      5.30 o
  -2   3  19        3.55        4.80      1.12 o
  -1   3  19       82.91       84.35      1.24 o
   0   3  19      100.34      100.56      1.71 o
   1   3  19        3.26        4.45      1.06 o
   2   3  19       49.91       49.63      1.54 o
   3   3  19       64.19       65.38      1.10 o
   4   3  19       76.51       75.83      2.26 o
   5   3  19      115.12      103.48      2.79 o
  -5   4  19      152.05      145.73      5.02 o
  -4   4  19        2.61        2.94      0.92 o
  -3   4  19       32.08       35.05      1.31 o
  -2   4  19        2.67        6.15      1.19 o
  -1   4  19      306.83      314.62      3.08 o
   0   4  19      221.52      213.31      2.93 o
   1   4  19       17.44       18.66      1.19 o
   2   4  19        0.26        0.77      1.03 o
   3   4  19       95.88      100.44      2.35 o
   4   4  19      111.74      108.77      5.52 o
   5   4  19        2.30        2.99      0.96 o
  -5   5  19        5.04        3.89      1.16 o
  -4   5  19        0.89        1.64      1.21 o
  -3   5  19       71.58       72.26      1.23 o
  -2   5  19       33.05       34.13      1.22 o
  -1   5  19        0.01       -0.05      1.37 o
   0   5  19       22.62       24.15      1.53 o
   1   5  19        3.52        3.96      0.98 o
   2   5  19      135.43      131.30      3.82 o
   3   5  19       64.78       61.78      1.62 o
   4   5  19       25.82       24.89      1.12 o
  -4   6  19        1.31        1.59      1.12 o
  -3   6  19        8.06       11.30      1.24 o
  -2   6  19       50.09       55.10      1.83 o
  -1   6  19      103.07      108.06      1.74 o
   0   6  19       90.49       88.05      2.01 o
   1   6  19       52.59       52.79      1.41 o
   2   6  19      138.10      147.13      3.67 o
   3   6  19       57.28       57.16      1.64 o
  -3   7  19       18.29       19.82      1.74 o
  -2   7  19        4.18        3.79      1.78 o
  -1   7  19        0.29        0.51      1.77 o
   0   7  19       13.22       14.09      1.58 o
   1   7  19       27.81       29.41      1.48 o
   2   7  19       64.86       63.15      1.78 o
  -6   0  20       45.70       49.80      1.89 o
  -5   0  20       23.27       22.30      1.71 o
  -4   0  20       31.14       31.53      1.43 o
  -3   0  20      212.28      212.65      3.84 o
  -2   0  20     1230.98     1242.61      4.06 o
  -1   0  20       12.98       12.70      1.30 o
   0   0  20       83.87       86.00      1.82 o
   1   0  20     1478.04     1463.04      8.22 o
   2   0  20     2960.16     3062.81     40.29 o
   3   0  20      414.44      436.81      7.87 o
   4   0  20       18.20       16.93      2.42 o
   5   0  20      170.99      180.75      4.67 o
  -6   1  20       46.21       46.43      1.79 o
  -5   1  20       14.98       14.84      1.18 o
  -4   1  20        6.74        6.44      0.94 o
  -3   1  20      509.34      488.51      4.27 o
  -2   1  20        4.71        6.00      0.97 o
  -1   1  20      219.47      231.41      1.59 o
   0   1  20       65.69       62.75      1.94 o
   1   1  20       20.37       22.71      1.14 o
   2   1  20      135.86      143.38      1.53 o
   3   1  20       96.40       90.98      1.20 o
   4   1  20       14.39       14.74      0.97 o
   5   1  20       16.84       19.73      1.32 o
  -6   2  20        3.43        3.36      1.26 o
  -5   2  20       29.54       30.56      1.11 o
  -4   2  20       30.55       31.60      0.97 o
  -3   2  20      262.51      254.82      2.15 o
  -2   2  20       59.69       55.18      1.01 o
  -1   2  20       41.87       49.04      1.39 o
   0   2  20        0.61        0.34      0.93 o
   1   2  20       25.43       23.06      1.16 o
   2   2  20      205.86      209.87      1.44 o
   3   2  20      121.00      119.50      3.49 o
   4   2  20       16.26       16.51      1.05 o
   5   2  20       30.01       26.79      1.13 o
  -6   3  20       39.91       39.65      2.21 o
  -5   3  20       98.96       99.99      2.85 o
  -4   3  20       35.64       34.51      1.13 o
  -3   3  20       46.05       39.86      1.02 o
  -2   3  20       16.45       18.11      1.24 o
  -1   3  20       96.58      100.98      1.34 o
   0   3  20      185.86      197.46      1.55 o
   1   3  20        0.64        1.34      1.07 o
   2   3  20       69.91       75.29      1.44 o
   3   3  20       78.08       73.59      2.15 o
   4   3  20       88.82       91.31      3.03 o
   5   3  20       81.06       76.05      2.30 o
  -5   4  20       24.48       19.69      1.44 o
  -4   4  20        0.00        1.14      0.84 o
  -3   4  20        3.73        4.65      1.09 o
  -2   4  20        0.42        1.11      1.05 o
  -1   4  20       42.45       36.28      1.33 o
   0   4  20       22.26       18.85      0.91 o
   1   4  20        7.12        6.08      1.16 o
   2   4  20        1.72        2.97      1.04 o
   3   4  20        7.77        8.15      1.06 o
   4   4  20        2.40        2.76      1.04 o
  -5   5  20        0.91        0.83      1.31 o
  -4   5  20        0.05        0.79      1.08 o
  -3   5  20        0.79        1.72      1.02 o
  -2   5  20        4.88        2.19      1.23 o
  -1   5  20        0.09       -0.21      1.22 o
   0   5  20        0.21        0.91      1.19 o
   1   5  20        1.02        2.62      1.07 o
   2   5  20       11.76       12.65      1.06 o
   3   5  20        0.03        0.87      1.09 o
   4   5  20        7.47        7.49      1.09 o
  -4   6  20        0.02        2.04      1.48 o
  -3   6  20        3.57        1.52      1.20 o
  -2   6  20        1.22        0.09      1.74 o
  -1   6  20        0.19        1.37      1.43 o
   0   6  20        0.67        1.51      1.34 o
   1   6  20        4.28        5.14      1.28 o
   2   6  20        1.60        3.10      1.18 o
   3   6  20        0.88        1.65      1.23 o
  -3   7  20        1.62        1.81      2.64 o
  -2   7  20       27.91       28.36      1.93 o
  -1   7  20       46.29       46.03      2.44 o
   0   7  20       64.50       68.92      2.20 o
   1   7  20       13.01       12.75      1.47 o
   2   7  20       14.54       15.89      1.41 o
  -6   1  21        0.01        0.21      1.27 o
  -5   1  21       36.69       37.97      1.51 o
  -4   1  21      133.28      125.54      1.27 o
  -3   1  21       45.10       44.47      1.02 o
  -2   1  21       70.93       72.35      1.61 o
  -1   1  21      420.29      421.08      1.84 o
   0   1  21      374.93      374.32      3.83 o
   1   1  21       17.90       18.27      1.02 o
   2   1  21       10.27       12.70      1.15 o
   3   1  21      101.23      106.31      1.35 o
   4   1  21       10.91       13.68      0.99 o
   5   1  21        1.93        4.05      1.11 o
  -6   2  21       45.96       44.35      4.42 o
  -5   2  21        2.70        3.72      1.06 o
  -4   2  21       66.58       67.09      1.48 o
  -3   2  21       12.83       12.29      1.02 o
  -2   2  21      365.28      358.19      3.94 o
  -1   2  21      556.51      537.59      4.57 o
   0   2  21      139.35      140.62      2.25 o
   1   2  21       92.34       93.05      1.23 o
   2   2  21       16.73       19.69      1.06 o
   3   2  21       27.52       32.37      1.41 o
   4   2  21        6.37        6.99      1.20 o
   5   2  21       13.47       11.92      1.34 o
  -5   3  21        2.68        1.84      1.00 o
  -4   3  21       55.94       58.35      1.97 o
  -3   3  21       79.00       74.00      1.11 o
  -2   3  21      279.15      268.96      1.72 o
  -1   3  21       11.69       12.58      1.10 o
   0   3  21       31.83       26.67      1.17 o
   1   3  21        1.02        0.64      0.97 o
   2   3  21       34.77       34.33      1.22 o
   3   3  21      203.95      213.31      4.46 o
   4   3  21        0.02        0.67      0.97 o
   5   3  21        9.82        8.38      1.34 o
  -5   4  21       23.00       20.20      1.30 o
  -4   4  21       96.59       94.33      1.29 o
  -3   4  21       23.93       26.83      1.12 o
  -2   4  21        1.27        1.49      1.20 o
  -1   4  21       21.34       20.54      1.23 o
   0   4  21      231.01      220.15      2.92 o
   1   4  21       40.68       39.37      1.57 o
   2   4  21        4.89        5.01      1.00 o
   3   4  21        0.25       -0.08      1.08 o
   4   4  21       89.88       86.48      4.82 o
  -4   5  21       71.84       66.03      2.01 o
  -3   5  21       69.96       73.70      2.38 o
  -2   5  21        8.19        9.53      1.33 o
  -1   5  21       46.29       40.06      1.68 o
   0   5  21      161.08      157.49      6.13 o
   1   5  21      107.23      116.33      3.18 o
   2   5  21       58.94       58.53      1.23 o
   3   5  21        0.66        0.85      1.12 o
   4   5  21       14.83       15.22      1.40 o
  -3   6  21       39.21       35.04      2.85 o
  -2   6  21       10.33        7.82      1.75 o
  -1   6  21        7.58        9.43      1.46 o
   0   6  21       61.62       66.43      1.95 o
   1   6  21      138.06      126.16      1.88 o
   2   6  21       32.04       31.21      1.65 o
   3   6  21        9.64        9.79      1.23 o
  -2   7  21        5.72        9.78      1.92 o
  -1   7  21        2.31        2.61      1.83 o
   0   7  21        0.06        0.41      1.53 o
   1   7  21       15.22       15.50      1.50 o
  -6   0  22       20.68       20.41      2.51 o
  -5   0  22        0.12        0.79      1.65 o
  -4   0  22       18.82       18.97      1.39 o
  -3   0  22       22.74       21.62      1.35 o
  -2   0  22        7.22        8.18      1.55 o
  -1   0  22       91.42       89.16      1.79 o
   0   0  22     1382.03     1377.40      8.42 o
   1   0  22      246.73      243.17      4.03 o
   2   0  22      156.06      161.75      5.21 o
   3   0  22       45.60       46.24      3.47 o
   4   0  22        2.97        0.51      2.39 o
   5   0  22       32.07       32.58      1.99 o
  -6   1  22       44.40       39.22      1.22 o
  -5   1  22      181.55      179.64      4.14 o
  -4   1  22       43.08       43.51      1.00 o
  -3   1  22       77.62       73.11      1.09 o
  -2   1  22       65.91       63.09      1.19 o
  -1   1  22      341.74      348.36      1.76 o
   0   1  22      371.32      386.77      1.74 o
   1   1  22       95.49       98.41      1.33 o
   2   1  22        9.43       11.44      1.15 o
   3   1  22      127.83      127.87      1.66 o
   4   1  22      192.31      196.09      5.33 o
   5   1  22       87.48       81.46      4.70 o
  -5   2  22       62.47       64.05      1.83 o
  -4   2  22        5.45        6.67      1.02 o
  -3   2  22      145.47      154.49      1.36 o
  -2   2  22      133.95      131.61      1.81 o
  -1   2  22      123.68      113.49      1.31 o
   0   2  22        8.61       13.22      1.64 o
   1   2  22      412.83      421.98      5.76 o
   2   2  22      167.07      176.86      1.87 o
   3   2  22       97.93      105.90      2.37 o
   4   2  22       24.70       23.09      1.33 o
   5   2  22        4.84        3.46      1.34 o
  -5   3  22        2.29        2.98      0.92 o
  -4   3  22       41.77       42.83      1.18 o
  -3   3  22        7.51        6.65      1.06 o
  -2   3  22        3.98        2.97      1.04 o
  -1   3  22        3.68        3.38      1.10 o
   0   3  22      102.38      101.89      2.31 o
   1   3  22       12.03        9.99      1.01 o
   2   3  22       83.29       86.05      1.50 o
   3   3  22       65.64       67.25      1.35 o
   4   3  22       37.67       38.46      1.38 o
  -5   4  22        3.57        4.80      1.28 o
  -4   4  22       27.17       26.08      1.25 o
  -3   4  22       53.13       53.40      1.19 o
  -2   4  22        7.65        8.84      1.04 o
  -1   4  22       20.89       20.69      1.25 o
   0   4  22       15.76       16.91      1.14 o
   1   4  22      197.46      198.36      5.78 o
   2   4  22      210.76      211.34      7.19 o
   3   4  22       28.39       27.39      1.68 o
   4   4  22        0.17        1.47      1.07 o
  -4   5  22        4.29        4.26      1.15 o
  -3   5  22        0.47        1.22      1.19 o
  -2   5  22       10.66       13.91      1.36 o
  -1   5  22        9.39       10.05      1.34 o
   0   5  22        6.46        5.91      1.32 o
   1   5  22        3.16        3.16      1.03 o
   2   5  22       34.42       34.81      1.46 o
   3   5  22       31.31       30.99      1.80 o
  -3   6  22        1.00        1.44      1.47 o
  -2   6  22        0.17       -0.20      1.57 o
  -1   6  22        6.26        7.93      1.45 o
   0   6  22        0.03        0.80      1.20 o
   1   6  22       14.87       14.33      1.44 o
   2   6  22       42.35       47.06      1.54 o
  -1   7  22        5.64        3.53      1.91 o
   0   7  22        0.87        0.21      1.57 o
   1   7  22        1.80        0.25      3.26 o
  -5   1  23        1.55        2.51      1.24 o
  -4   1  23        5.23        4.62      1.04 o
  -3   1  23      233.43      219.13      1.59 o
  -2   1  23       11.45       11.26      1.06 o
  -1   1  23       33.72       35.46      1.01 o
   0   1  23        2.22        5.37      1.14 o
   1   1  23        7.10        9.44      1.13 o
   2   1  23       21.10       23.41      1.21 o
   3   1  23       38.57       37.00      1.08 o
   4   1  23       24.11       23.26      1.41 o
   5   1  23        4.91        5.92      1.21 o
  -5   2  23        9.69        9.92      1.06 o
  -4   2  23        1.26        2.22      1.07 o
  -3   2  23      113.19      109.80      1.28 o
  -2   2  23       93.21       89.74      2.00 o
  -1   2  23       32.82       28.32      1.07 o
   0   2  23      223.86      220.29      1.57 o
   1   2  23      142.20      145.41      2.28 o
   2   2  23      355.52      361.74      3.30 o
   3   2  23        0.03        2.81      1.18 o
   4   2  23      103.40      101.09      2.76 o
  -5   3  23        7.58        6.66      1.08 o
  -4   3  23       53.26       55.42      1.50 o
  -3   3  23      123.02      125.99      2.10 o
  -2   3  23       10.37       13.85      1.28 o
  -1   3  23       22.63       26.08      1.11 o
   0   3  23       22.56       21.25      1.11 o
   1   3  23       37.11       40.76      1.22 o
   2   3  23       75.15       83.15      1.34 o
   3   3  23        0.12        1.06      0.99 o
   4   3  23       10.25       13.72      1.31 o
  -5   4  23        2.08        1.41      3.36 o
  -4   4  23       18.79       17.43      1.11 o
  -3   4  23       10.12        8.77      1.01 o
  -2   4  23        8.31        9.12      1.16 o
  -1   4  23      113.83      121.26      1.53 o
   0   4  23      168.79      157.44      1.59 o
   1   4  23       40.13       40.78      1.86 o
   2   4  23        3.51        3.38      1.08 o
   3   4  23        0.59        0.22      1.04 o
   4   4  23       31.06       30.11      1.65 o
  -4   5  23        0.83        2.00      1.31 o
  -3   5  23       44.25       38.32      1.20 o
  -2   5  23      103.19      107.44      1.60 o
  -1   5  23       61.36       68.55      1.51 o
   0   5  23       51.18       54.16      2.18 o
   1   5  23        3.84        5.91      1.16 o
   2   5  23      158.23      163.37      5.33 o
   3   5  23       74.94       75.21      6.11 o
  -3   6  23        7.92        8.16      1.58 o
  -2   6  23        2.76        2.46      1.57 o
  -1   6  23        7.12        8.80      1.47 o
   0   6  23        8.97        8.08      1.28 o
   1   6  23        0.21        0.69      1.29 o
   2   6  23        5.97        4.47      1.24 o
  -5   0  24       10.43       10.87      1.80 o
  -4   0  24       46.86       50.31      1.85 o
  -3   0  24      309.14      310.07     12.21 o
  -2   0  24      671.97      663.48      8.22 o
  -1   0  24      348.53      343.05      3.58 o
   0   0  24        9.34        8.85      1.28 o
   1   0  24       12.21       11.87      1.56 o
   2   0  24      329.77      349.99      6.57 o
   3   0  24      101.41      110.70      1.81 o
   4   0  24        3.77        3.08      2.53 o
  -5   1  24        4.57        4.51      1.13 o
  -4   1  24      114.45      113.38      1.39 o
  -3   1  24       17.37       18.52      1.00 o
  -2   1  24       41.66       43.32      1.14 o
  -1   1  24       11.96       13.15      1.15 o
   0   1  24        4.94        5.82      1.10 o
   1   1  24       11.07       10.79      0.98 o
   2   1  24        8.72        9.55      1.15 o
   3   1  24      103.93      109.64      3.43 o
   4   1  24        7.94        3.89      1.30 o
  -5   2  24        3.39        2.96      1.18 o
  -4   2  24        5.52        5.64      1.10 o
  -3   2  24        1.67        1.53      0.86 o
  -2   2  24       42.08       46.22      1.49 o
  -1   2  24      191.02      186.36      2.25 o
   0   2  24      190.46      193.79      1.55 o
   1   2  24       52.46       54.08      1.51 o
   2   2  24      198.38      203.72      5.06 o
   3   2  24       18.81       22.40      1.61 o
   4   2  24       29.28       31.73      1.48 o
  -5   3  24       33.63       33.05      2.02 o
  -4   3  24        2.58        4.04      1.00 o
  -3   3  24        0.34        1.99      1.10 o
  -2   3  24       18.86       17.57      1.20 o
  -1   3  24      281.19      286.99      6.48 o
   0   3  24      118.43      114.89      1.89 o
   1   3  24       11.84       14.88      1.08 o
   2   3  24       14.34       15.32      1.24 o
   3   3  24       20.38       20.48      1.17 o
   4   3  24       23.06       21.88      1.28 o
  -4   4  24        7.73        6.17      1.22 o
  -3   4  24        1.52        1.22      1.11 o
  -2   4  24        5.53        7.87      1.28 o
  -1   4  24       18.61       16.89      1.25 o
   0   4  24        4.77        4.94      1.04 o
   1   4  24        8.37        9.64      1.16 o
   2   4  24       15.90       16.85      1.11 o
   3   4  24       19.51       15.78      1.10 o
  -3   5  24        7.19        7.76      1.27 o
  -2   5  24        2.33        3.56      1.44 o
  -1   5  24       10.41        8.22      1.37 o
   0   5  24        0.49        1.29      1.25 o
   1   5  24        0.21        0.31      0.99 o
   2   5  24        0.43       -1.02      1.21 o
   3   5  24        0.79        0.67      2.17 o
  -2   6  24        0.73        1.29      1.19 o
  -1   6  24        0.15        0.18      1.28 o
   0   6  24       17.77       14.62      1.33 o
   1   6  24        8.14        8.19      1.34 o
  -5   1  25       15.55       14.47      1.12 o
  -4   1  25       36.70       35.06      1.17 o
  -3   1  25        6.89        5.44      1.04 o
  -2   1  25       36.95       40.46      1.45 o
  -1   1  25       45.65       48.65      1.12 o
   0   1  25       15.15       15.51      1.12 o
   1   1  25       57.00       52.62      1.19 o
   2   1  25       84.05       87.61      2.42 o
   3   1  25      130.73      138.49      2.59 o
   4   1  25      131.38      123.39      2.71 o
  -5   2  25        0.71        1.73      1.17 o
  -4   2  25       10.72       10.57      1.13 o
  -3   2  25        0.01       -0.32      1.03 o
  -2   2  25        0.41        0.69      1.10 o
  -1   2  25        2.32        1.65      1.14 o
   0   2  25      171.30      171.93      3.42 o
   1   2  25       44.12       45.96      1.15 o
   2   2  25       12.54       12.99      1.24 o
   3   2  25        1.46        2.94      1.24 o
   4   2  25       10.08       10.45      1.20 o
  -4   3  25        8.74        7.94      1.03 o
  -3   3  25       30.98       33.77      1.11 o
  -2   3  25       68.17       72.05      1.28 o
  -1   3  25      136.30      142.98      2.53 o
   0   3  25       33.22       31.32      1.11 o
   1   3  25      129.39      141.94      1.72 o
   2   3  25      104.00      112.52      3.02 o
   3   3  25       60.96       64.10      2.88 o
  -4   4  25        0.02        1.71      1.14 o
  -3   4  25       58.48       53.13      2.02 o
  -2   4  25       14.04       14.03      1.33 o
  -1   4  25        0.82        2.05      1.19 o
   0   4  25       62.67       68.66      1.75 o
   1   4  25      266.29      261.61      6.78 o
   2   4  25      184.79      182.37      8.96 o
   3   4  25       13.37       14.04      1.21 o
  -3   5  25        5.66        5.33      1.31 o
  -2   5  25       29.84       26.57      1.45 o
  -1   5  25        2.75        1.58      1.27 o
   0   5  25        0.77        1.68      1.51 o
   1   5  25        0.76        2.99      1.25 o
   2   5  25        5.88        4.61      1.25 o
  -1   6  25        1.92        2.39      1.54 o
   0   6  25       48.09       45.28      3.28 o
  -5   0  26       63.43       60.72      2.91 o
  -4   0  26       11.24       14.31      2.16 o
  -3   0  26       45.50       44.21      1.64 o
  -2   0  26       12.84       13.14      1.39 o
  -1   0  26      332.30      322.29      2.46 o
   0   0  26      192.81      185.73      5.41 o
   1   0  26       33.90       32.52      1.64 o
   2   0  26       14.16       14.37      1.88 o
   3   0  26      101.86       96.54      3.33 o
   4   0  26      284.52      232.22      3.84 o
  -5   1  26       27.64       28.98      1.30 o
  -4   1  26       45.43       44.59      1.22 o
  -3   1  26      105.94      108.62      2.31 o
  -2   1  26       11.44       10.06      1.11 o
  -1   1  26       70.25       66.44      1.70 o
   0   1  26       27.99       29.80      1.01 o
   1   1  26       46.49       48.18      1.14 o
   2   1  26       60.53       66.63      2.11 o
   3   1  26        2.34        0.46      1.12 o
   4   1  26        9.47       10.16      1.14 o
  -4   2  26        0.82        0.74      1.13 o
  -3   2  26       35.04       35.41      1.18 o
  -2   2  26       43.18       46.15      1.40 o
  -1   2  26       67.36       73.19      1.48 o
   0   2  26      189.25      184.37      2.16 o
   1   2  26       12.51       12.53      1.08 o
   2   2  26       45.08       44.47      1.75 o
   3   2  26       24.21       22.78      1.34 o
  -4   3  26        0.95        1.72      1.16 o
  -3   3  26        9.90       11.73      1.07 o
  -2   3  26       77.95       83.25      2.15 o
  -1   3  26       52.90       59.18      1.36 o
   0   3  26        3.48        3.99      1.06 o
   1   3  26        1.24        1.14      1.24 o
   2   3  26      102.01      105.92      3.90 o
   3   3  26       37.20       41.15      1.66 o
  -3   4  26       52.02       50.73      1.38 o
  -2   4  26       17.64       17.76      1.41 o
  -1   4  26       20.95       22.38      1.53 o
   0   4  26       12.34       11.24      1.29 o
   1   4  26       83.31       88.19      3.43 o
   2   4  26       11.91       10.34      1.22 o
  -3   5  26        1.26        1.01      3.33 o
  -2   5  26        2.89        3.29      1.44 o
  -1   5  26        2.02        3.48      1.37 o
   0   5  26       27.45       25.52      1.59 o
   1   5  26        0.63        0.89      1.15 o
  -4   1  27        1.74        3.48      1.05 o
  -3   1  27        0.03        0.66      1.04 o
  -2   1  27        3.86        4.46      1.00 o
  -1   1  27       31.17       31.47      1.24 o
   0   1  27        3.94        6.50      1.15 o
   1   1  27        8.21       11.37      1.08 o
   2   1  27        2.83        5.04      1.21 o
   3   1  27       44.48       46.58      1.40 o
  -4   2  27       19.08       16.87      1.57 o
  -3   2  27       97.69       97.07      2.08 o
  -2   2  27       99.88      103.20      2.36 o
  -1   2  27        5.36        5.63      1.18 o
   0   2  27      103.85      103.65      1.66 o
   1   2  27       65.05       74.09      1.34 o
   2   2  27      164.51      167.24      1.65 o
   3   2  27        0.38        0.81      1.52 o
  -4   3  27       36.47       32.31      2.77 o
  -3   3  27        4.06        3.01      1.12 o
  -2   3  27        7.04        6.79      1.13 o
  -1   3  27        4.67        5.22      1.07 o
   0   3  27        3.88        5.08      1.08 o
   1   3  27        0.00        0.48      1.08 o
   2   3  27        3.75        6.05      1.28 o
   3   3  27        4.44        4.76      1.19 o
  -3   4  27        1.50        0.66      1.19 o
  -2   4  27       17.13       17.42      1.33 o
  -1   4  27       30.24       28.14      1.33 o
   0   4  27        8.08        7.62      1.22 o
   1   4  27        6.43        5.17      1.19 o
   2   4  27       24.20       20.17      1.25 o
  -2   5  27       30.31       32.88      1.57 o
  -1   5  27       89.58       81.28      4.88 o
   0   5  27       12.40        8.71      1.37 o
   1   5  27        3.62        5.04      1.26 o
  -4   0  28        3.08        2.99      1.63 o
  -3   0  28        5.77        6.41      1.27 o
  -2   0  28       14.73       18.78      1.80 o
  -1   0  28       92.31       92.96      5.90 o
   0   0  28        0.13        0.82      1.64 o
   1   0  28       34.85       36.05      1.51 o
   2   0  28       88.27       84.37      2.66 o
   3   0  28       24.87       26.68      2.01 o
  -4   1  28       12.31       12.41      1.22 o
  -3   1  28       41.90       46.37      1.18 o
  -2   1  28       50.30       56.97      1.69 o
  -1   1  28       39.21       41.71      1.45 o
   0   1  28        2.94        2.82      1.21 o
   1   1  28      158.07      170.26      2.48 o
   2   1  28      162.61      169.67      6.79 o
   3   1  28       75.29       67.86      1.43 o
  -4   2  28        1.60        1.01      1.10 o
  -3   2  28        1.45        1.60      1.14 o
  -2   2  28       29.27       28.75      1.48 o
  -1   2  28       44.67       47.76      2.75 o
   0   2  28        1.22        1.50      1.06 o
   1   2  28       53.24       53.08      2.36 o
   2   2  28       23.18       25.55      1.22 o
   3   2  28       14.40       13.32      1.90 o
  -3   3  28        0.52        1.33      1.17 o
  -2   3  28        0.30        1.89      1.33 o
  -1   3  28        1.77        3.88      1.27 o
   0   3  28        1.20        1.77      1.12 o
   1   3  28        1.43        3.97      1.11 o
   2   3  28       12.21       11.14      1.34 o
  -2   4  28        0.44        2.12      1.35 o
  -1   4  28       27.16       25.80      1.23 o
   0   4  28      114.12      101.54      3.48 o
   1   4  28       15.09       13.76      1.24 o
  -4   1  29       10.28        9.35      1.30 o
  -3   1  29        5.57        4.75      1.10 o
  -2   1  29       57.04       54.16      1.30 o
  -1   1  29       75.20       80.76      2.35 o
   0   1  29       16.90       17.98      1.24 o
   1   1  29        8.42        6.60      1.27 o
   2   1  29       30.24       28.77      1.90 o
  -3   2  29        9.51       10.36      1.20 o
  -2   2  29        8.54        8.07      1.11 o
  -1   2  29       40.41       37.64      1.22 o
   0   2  29       16.60       16.15      1.26 o
   1   2  29        1.12        0.33      1.24 o
   2   2  29       18.68       18.36      1.40 o
  -3   3  29        2.58        2.89      1.10 o
  -2   3  29        9.68        9.64      1.20 o
  -1   3  29       31.02       24.24      1.32 o
   0   3  29       28.32       30.48      1.33 o
   1   3  29        0.01        1.11      1.30 o
   2   3  29        0.37       -0.54      1.84 o
  -2   4  29       38.26       39.91      3.06 o
  -1   4  29        2.42        2.52      1.40 o
   0   4  29       12.03        9.10      1.30 o
  -3   0  30       23.35       23.70      1.94 o
  -2   0  30        5.21        3.91      1.85 o
  -1   0  30       23.59       24.67      2.57 o
   0   0  30      206.26      196.91     14.09 o
   1   0  30      213.86      215.76      2.44 o
   2   0  30       67.22       67.29     11.05 o
  -3   1  30       19.72       19.49      1.12 o
  -2   1  30       10.77        9.83      1.21 o
  -1   1  30        0.08        1.23      1.26 o
   0   1  30        0.11        1.33      1.24 o
   1   1  30       16.44       16.47      1.17 o
   2   1  30       12.88       14.83      1.35 o
  -3   2  30        0.79        0.58      1.20 o
  -2   2  30        0.29        0.85      1.08 o
  -1   2  30       18.95       18.30      1.34 o
   0   2  30        8.82        7.01      1.23 o
   1   2  30       16.67       15.99      1.34 o
  -2   3  30       15.12       14.23      1.37 o
  -1   3  30       17.58       17.26      1.22 o
   0   3  30        3.64        2.96      1.20 o
   1   3  30        0.02       -0.02      1.32 o
  -2   1  31        9.55       12.37      1.23 o
  -1   1  31        1.37        3.18      1.27 o
   0   1  31        4.43        6.00      1.29 o
   1   1  31       25.46       24.77      2.04 o
  -2   2  31        9.69       10.14      1.19 o
  -1   2  31        1.27        2.03      1.29 o
   0   2  31        6.87        5.09      1.30 o
   1   2  31       19.97       18.62      1.38 o
  -1   0  32        1.30        1.80      1.85 o
   0   0  32       11.97       12.82      1.92 o
  -1   1  32       51.09       45.80      3.23 o
   0   1  32       16.54       16.84      1.12 o
 
